# Supplementary material for: High prevalence of intestinal parasite infestations among stunted and control children aged 2 to 5 years old in two neighborhoods of Antananarivo, Madagascar
Source: PLoS Negl Trop Dis. 2021 Apr 20;15(4):e0009333. doi: 10.1371/journal.pntd.0009333 (PMC8087024; doi:10.1371/journal.pntd.0009333)
Supplement: S1 Data — As: Ascaris lumbricoides. T.t: Trichuris trichiura. E.v: Enterobius vermicularis. H.n: Hymenolepis nana. Ank: Ancylostoma spp. E.c: Entamoeba coli. E.n: Endolimax nana. E.ha: Entamoeba hartmanni. G.i: Giardia intestinalis. B.sp: Blastocystis sp. Eh/d: Entamoeba histolytica/dispar. Cm: Chilomastix mesnilii. Cp: Cryptosporidium parvum. Ib: Isospora belli. Eb: Enterocytozon bieneusi. Espp: Encephalitozoon spp. KK: kato-katz. N.O: No Observation, stool not sufficient for the technique. The numbers on the KK results are the number of eggs observed per gram of stool. In the column of MIF: sign+: low parasite load sign++: average parasite load sign+++: high parasite load. In the columns of Micro_As, Micro_Gi and Micro_Eh: sign+: mean positif result sign-: mean negative result. Polyparasitism column: faible: low moyen: medium forte: high zero: no polyparasitism. In all columns with 1 and 0: 1: positive result 0: negative result. In the column of statut_nut: NN: nonstunted children (control). MCM: Moderately stunted children. MCS: severely stunted children. In Tt column: 10000: High load 1000: medium load 100: low load 0: negative result. In As_kk column: 10000: High load 1000: medium load 100: low load 0: negative result. (XLSX) [file pntd.0009333.s001.xlsx]

## Sheet: database
id	age_année	age_mois	sexe	statut_nut	K-K	MIFs	Helminthes	Tt	Micro_Tt	Micro_Hn	Micro_Ank	Micro_Ev	Micro_Ec	Micro_En	Micro_Cm	Micro_Eha	Proto_NN_patho	Micro_Bsp	Micro_As	As_kk	PCR_As	CT_As	infest_As	Micro_Gi	PCR_Gi	CT_Gi	infest_Gi	Micro_Eh	PCR_Eh	CT_Eh	infest_Eh	infest_As-Tt	infest_As-Gi	infest_Tt-Gi	infest_As-Tt-Gi	PCR_Cp	infest_Cp	PCR_Ib	infest_Ib	PCR_Eb	infest_Eb	PCR_Espp	infest_Espp	Proto_Patho	Protoaires_Totaux	infest_totale	charge_para	polyparasitisme2	eau_traitee
1	[4-5]	52	F	NN	7992As2136Tt	As+++	1	1000	1	0	0	0	0	0	0	0	0	0	+	1000	0	0	1	-	1	38	1	-	0	0	0	0	0	0	1	40	1	0	0	25	1	0	0	1	1	1	moyen	oui	non
2	[2-3]	41	M	MCM	N.O	0	0	0	0	0	0	0	0	0	0	0	0	0	-	0	0	0	0	-	1	30	1	-	0	0	0	0	0	0	0	0	0	35	1	0	0	0	0	1	1	1	Zéro	oui	non
3	[4-5]	42	F	MCM	N.O	As++Tt+	1	100	1	0	0	0	0	0	0	0	0	0	+		1	34	1	-	1	27	1	-	0	0	0	0	0	0	1	0	0	0	0	0	0	0	0	1	1	1	faible	oui	non
4	[4-5]	56	F	MCM	N.O	Ec+++En++Tt+	1	100	1	0	0	0	1	1	0	0	1	0	-	0	0	0	0	-	0	0	0	-	0	0	0	0	0	0	0	0	0	0	0	0	0	0	0	0	1	1	faible	oui	non
5	[2-3]	30	M	MCM	N.O	As+++Eh/d	1	0	1	0	0	0	0	0	0	0	0	0	+		1	30	1	-	1	31	1	-	0	0	0	0	0	0	1	38	1	0	0	0	0	0	0	1	1	1	moyen	oui	oui
6	[2-3]	41	M	MCS	N.O	As+++Ec++Tt+	1	100	1	0	0	0	1	0	0	0	1	0	+		1	23	1	-	1	29	1	-	0	0	0	0	0	0	1	0	0	0	0	35	1	0	0	1	1	1	forte	oui	non
7	[2-3]	30	F	MCM	N.O	As+++	1	0	0	0	0	0	0	0	0	0	0	0	+		1	35	1	-	1	29	1	-	0	0	0	0	1	0	0	0	0	0	0	0	0	0	0	1	1	1	faible	oui	non
8	[4-5]	44	M	NN	26400As72Tt	As+++	1	100	1	0	0	0	0	0	0	0	0	0	+	1000	0	0	1	-	1	35	1	-	0	0	0	0	0	0	1	0	0	0	0	0	0	0	0	1	1	1	moyen	oui	non
9	[2-3]	25	M	MCM	408As24Tt	Gi+++Tt+As+	1	100	1	0	0	0	0	0	0	0	0	0	+	100	1	32	1	+	1	19	1	-	0	0	0	0	0	0	1	0	0	0	0	0	0	0	0	1	1	1	moyen	oui	non
10	[4-5]	51	F	NN	N.O	As+++	1	0	0	0	0	0	0	0	0	0	0	0	+		1	28	1	-	1	30	1	-	0	0	0	0	1	0	0	0	0	0	0	0	0	0	0	1	1	1	forte	oui	non
11	[4-5]	50	F	MCS	1920Tt45600As	Ec+As+++	1	1000	1	0	0	0	1	0	0	0	1	0	+	1000	0	0	1	-	1	32	1	-	0	0	0	0	0	0	1	0	0	0	0	0	0	0	0	1	1	1	moyen	oui	non
12	[2-3]	38	F	NN	4440Tt	Gi+++Tt++	1	1000	1	0	0	0	0	0	0	0	0	0	-	0	1	34	1	+	1	26	1	-	0	0	0	0	0	0	1	0	0	35	1	0	0	0	0	1	1	1	moyen	oui	non
13	[2-3]	25	F	MCS	0	0	0	0	0	0	0	0	0	0	0	0	0	0	-	0	0	0	0	-	0	0	0	-	0	0	0	0	0	0	0	0	0	0	0	0	0	0	0	0	0	0	Zéro	zero	oui
14	[2-3]	28	F	MCM	120Tt	Gi+++	1	100	1	0	0	0	0	0	0	0	0	0	-	0	0	0	0	+	1	19	1	-	0	0	0	0	0	1	0	0	0	0	0	0	0	0	0	1	1	1	faible	oui	non
15	[2-3]	33	M	MCM	N.O	As+++	1	0	0	0	0	0	0	0	0	0	0	0	+		1	26	1	-	1	29	1	-	1	38	1	0	1	0	0	0	0	0	0	0	0	0	0	1	1	1	forte	oui	non
16	[4-5]	59	F	NN	432Tt1152As	Hn+++Ec+++Gi++As+++Tt+	1	100	1	0	0	0	1	0	0	0	1	0	+	100	1	32	1	+	1	21	1	-	0	0	0	0	1	0	0	36	1	0	0	0	0	0	0	1	1	1	moyen	oui	non
17	[4-5]	47	M	MCS	1752Tt36000As	As+++Tt+	1	1000	1	0	0	0	0	0	0	0	0	0	+	10000	1	25	1	-	1	23	1	-	0	0	0	0	0	0	1	0	0	0	0	0	0	0	0	1	1	1	forte	oui	non
18	[4-5]	59	M	NN	672Tt	Tt+Gi+	1	100	1	0	0	0	0	0	0	0	0	0	-	0	0	0	0	+	0	0	1	-	0	0	0	0	0	1	0	0	0	0	0	0	0	0	0	1	1	1	faible	oui	non
19	[2-3]	33	F	NN	N.O	0	1	0	0	0	0	0	0	0	0	0	0	0	-	0	1	33	1	-	1	35	1	-	0	0	0	0	1	0	0	0	0	39	1	0	0	0	0	1	1	1	moyen	oui	non
20	[4-5]	54	F	MCS	576Tt26136As432Ev	As+++	1	1000	1	0	0	1	0	0	0	0	0	0	+	1000	1	29	1	-	1	31	1	-	0	0	0	0	0	0	1	0	0	0	0	0	0	0	0	1	1	1	moyen	oui	non
21	[4-5]	56	F	MCS	1080Tt	Gi+	1	1000	1	0	0	0	0	0	0	0	0	0	-	0	0	0	0	+	1	25	1	-	0	0	0	0	0	1	0	0	0	0	0	0	0	0	0	1	1	1	moyen	oui	non
22	[2-3]	32	M	NN	0	0	0	0	0	0	0	0	0	0	0	0	0	0	-	0	0	0	0	-	0	0	0	-	0	0	0	0	0	0	0	0	0	0	0	0	0	0	0	0	0	0	Zéro	zero	non
23	[4-5]	57	F	MCM	1440Tt	Tt+	1	1000	1	0	0	0	0	0	0	0	0	0	-	0	0	0	0	-	1	30	1	-	0	0	0	0	0	1	0	0	0	0	0	0	0	0	0	1	1	1	moyen	oui	non
24	[4-5]	58	F	MCM	1272As408Tt	As++Tt+	1	1000	1	0	0	0	0	0	0	0	0	0	+	100	1	27	1	-	1	32	1	-	0	0	0	0	0	0	1	0	0	0	0	0	0	0	0	1	1	1	forte	oui	non
25	[4-5]	58	M	MCM	216Tt	Gi++Tt+	1	100	1	0	0	0	0	0	0	0	0	0	-	0	0	0	0	+	1	21	1	-	0	0	0	0	0	0	1	0	0	0	0	0	0	0	0	1	1	1	faible	oui	non
26	[4-5]	43	M	NN	192Tt	Tt+	1	100	1	0	0	0	0	0	0	0	0	0	-	0	0	0	0	-	1	32	1	-	0	0	0	0	0	1	0	0	0	0	0	28	1	0	0	1	1	1	faible	oui	non
27	[2-3]	33	F	NN	456Tt	0	1	100	1	0	0	0	0	0	0	0	0	0	-	0	0	0	0	-	1	29	1	-	0	0	0	0	0	1	0	0	0	0	0	0	0	0	0	1	1	1	faible	oui	non
28	[2-3]	28	M	NN	N.O	As+Tt+	1	100	1	0	0	0	0	0	0	0	0	0	+		1	35	1	-	0	0	0	-	0	0	0	1	0	0	0	0	0	0	0	0	0	0	0	0	0	1	faible	oui	non
29	[4-5]	42	M	NN	192Tt72As	Gi+++	1	100	1	0	0	0	0	0	0	0	0	0	+	100	1	32	1	+	1	23	1	-	0	0	0	0	0	0	1	0	0	0	0	35	1	0	0	1	1	1	moyen	oui	non
30	[4-5]	56	M	NN	816Tt14688As	As+++Tt+	1	1000	1	0	0	0	0	0	0	0	0	0	+	1000	0	0	1	-	0	0	0	-	0	0	0	1	0	0	0	0	0	0	0	0	0	0	0	0	0	1	moyen	oui	non
31	[4-5]	47	M	NN	48Tt	0	1	100	1	0	0	0	0	0	0	0	0	0	-	0	0	0	0	-	1	31	1	-	0	0	0	0	0	1	0	0	0	0	0	0	0	32	1	1	1	1	faible	oui	non
32	[4-5]	57	M	MCS	504Tt6984As	As+++Tt+	1	1000	1	0	0	0	0	0	0	0	0	0	+	1000	1	36	0	-	1	39	1	-	0	0	0	0	0	0	1	0	0	0	0	0	0	0	0	1	1	1	moyen	oui	non
33	[2-3]	41	F	MCM	N.O	As+++	1	0	0	0	0	0	0	0	0	0	0	0	+		1	25	1	-	1	29	1	-	0	0	0	0	1	0	0	0	0	0	0	37	1	0	0	1	1	1	forte	oui	non
34	[2-3]	37	M	MCS	N.O	As+++Tt+	1	100	1	0	0	0	0	0	0	0	0	0	+		0	0	1	-	1	33	1	-	0	0	0	0	0	0	1	0	0	0	0	0	0	0	0	1	1	1	faible	oui	non
35	[4-5]	48	F	NN	1464Tt	Tt+	1	1000	1	0	0	0	0	0	0	0	0	0	-	0	0	0	0	-	1	37	1	-	0	0	0	0	0	1	0	0	0	0	0	0	0	0	0	1	1	1	moyen	oui	non
36	[4-5]	59	M	NN	N.O	Tt+	1	100	1	0	0	0	0	0	0	0	0	0	-	0	1	37	1	-	1	29	1	-	0	0	0	0	0	1	0	0	0	0	0	0	0	0	0	1	1	1	faible	oui	non
37	[4-5]	49	F	MCS	360Tt	Gi++	1	100	1	0	0	0	0	0	0	0	0	0	-	0	0	0	0	+	1	30	1	-	0	0	0	0	0	1	0	0	0	0	0	0	0	0	0	1	1	1	faible	oui	non
38	[4-5]	44	F	NN	480Tt9672As	As+++Tt+	1	100	1	0	0	0	0	0	0	0	0	0	+	1000	1	28	1	-	1	33	1	-	0	0	0	0	0	0	1	0	0	0	0	0	0	0	0	1	1	1	forte	oui	non
39	[4-5]	45	M	NN	480Tt	Ec+++Bh+++	1	100	1	0	0	0	1	0	0	0	0	1	-	0	0	0	0	-	0	0	0	-	0	0	0	0	0	0	0	0	0	0	0	0	0	0	0	0	1	1	faible	oui	non
40	[4-5]	59	F	NN	2232As120Tt	As++	1	100	1	0	0	0	0	0	0	0	0	0	+	100	0	0	1	-	1	32	1	-	0	0	0	0	0	0	1	0	0	0	0	0	0	0	0	1	1	1	faible	oui	non
41	[2-3]	36	F	NN	N.O	As+++	1	0	0	0	0	0	0	0	0	0	0	0	+		1	37	1	-	1	34	1	-	0	0	0	0	1	0	0	0	0	0	0	0	0	0	0	1	1	1	faible	oui	non
42	[4-5]	58	M	MCM	192Tt	Tt+	1	100	1	0	0	0	0	0	0	0	0	0	-	0	0	0	0	-	1	18	1	-	0	0	0	0	0	1	0	0	0	34	1	0	0	0	0	1	1	1	faible	oui	non
43	[2-3]	29	M	MCM	N.O	Gi+++Tt++	1	1000	1	0	0	0	0	0	0	0	0	0	-	0	0	0	0	+	1	39	1	-	0	0	0	0	0	1	0	39	1	0	0	26	1	0	0	1	1	1	moyen	oui	non
44	[4-5]	42	F	MCS	3768As432Tt	As+	1	100	1	0	0	0	0	0	0	0	0	0	+	100	1	33	1	-	1	23	1	-	0	0	0	0	0	0	1	0	0	34	1	0	0	0	0	1	1	1	moyen	oui	non
45	[2-3]	36	F	NN	2376As168Tt	Gi+++As++Tt+	1	100	1	0	0	0	0	0	0	0	0	0	+	100	1	32	1	+	1	24	1	-	0	0	0	0	0	0	1	0	0	0	0	0	0	0	0	1	1	1	moyen	oui	non
46	[2-3]	36	F	MCM	0	0	0	0	0	0	0	0	0	0	0	0	0	0	-	0	0	0	0	-	0	0	0	-	0	0	0	0	0	0	0	0	0	0	0	0	0	0	0	0	0	0	Zéro	zero	non
47	[4-5]	50	F	MCM	226Tt72As	Tt+	1	100	1	0	0	0	0	0	0	0	0	0	+	100	1	34	1	-	1	35	1	-	0	0	0	0	0	0	1	0	0	38	1	27	1	0	0	1	1	1	faible	oui	non
48	[4-5]	45	M	MCS	4752As	As+	1	0	0	0	0	0	0	0	0	0	0	0	+	100	1	38	1	-	0	0	0	-	0	0	0	0	0	0	0	0	0	0	0	0	0	0	0	0	0	1	faible	non	non
49	[2-3]	31	F	MCM	N.O	As+++	1	0	0	0	0	0	0	0	0	0	0	0	+		1	29	1	-	0	0	0	-	0	0	0	0	0	0	0	0	0	0	0	0	0	0	0	0	0	1	moyen	non	non
50	[2-3]	29	M	NN	120Tt	Gi+++	1	100	1	0	0	0	0	0	0	0	0	0	-	0	0	0	0	+	1	21	1	-	0	0	0	0	0	1	0	39	1	0	0	0	0	0	0	1	1	1	faible	oui	non
51	[2-3]	31	F	MCS	N.O	0	0	0	0	0	0	0	0	0	0	0	0	0	-	0	0	0	0	-	1	36	1	-	0	0	0	0	0	0	0	37	1	0	0	31	1	0	0	1	1	1	Zéro	oui	non
52	[2-3]	24	M	MCS	N.O	Hn+++Tt++Ec+++Eh/d+Eha+	1	1000	1	1	0	0	1	0	0	1	1	0	-		0	0	0	-	1	37	1	-	0	0	0	0	0	1	0	0	0	0	0	35	1	37	1	1	1	1	moyen	oui	non
53	[2-3]	33	M	MCS	N.O	Ec+++Eh/d+	1	0	1	0	0	0	1	0	0	0	1	0	-	0	0	0	0	-	0	0	0	-	0	0	0	0	0	0	0	0	0	37	1	0	0	0	0	1	1	1	Zéro	oui	oui
54	[4-5]	50	M	MCM	7296As	En++As+	1	0	0	0	0	0	0	1	0	0	1	0	+	1000	1	34	1	-	1	39	1	-	0	0	0	0	1	0	0	0	0	0	0	0	0	0	0	1	1	1	moyen	oui	oui
55	[4-5]	50	F	NN	0	Gi+++	1	0	0	0	0	0	0	0	0	0	0	0	-	0	1	31	1	+	1	10	1	-	0	0	0	0	1	0	0	0	0	0	0	0	0	0	0	1	1	1	moyen	oui	oui
56	[4-5]	45	M	MCM	N.O	Gi++Ec+Tt+	1	100	1	0	0	0	1	0	0	0	1	0	-	0	0	0	0	+	0	0	1	-	0	0	0	0	0	1	0	0	0	0	0	0	0	0	0	1	1	1	faible	oui	non
57	[2-3]	39	F	MCM	912Tt3048As	Ec+++As+	1	1000	1	0	0	0	1	0	0	0	1	0	+	100	0	0	1	-	1	22	1	-	0	0	0	0	0	0	1	0	0	0	0	0	0	0	0	1	1	1	moyen	oui	oui
58	[2-3]	41	M	NN	N.O	As+++	1	0	0	0	0	0	0	0	0	0	0	0	+		0	0	1	-	1	33	1	-	0	0	0	0	1	0	0	0	0	0	0	0	0	0	0	1	1	1	Zéro	oui	non
59	[4-5]	48	F	NN	1296Tt33600As	As+++En+++	1	1000	1	0	0	0	0	1	0	0	1	0	+	1000	1	41	1	-	1	25	1	-	0	0	0	0	0	0	1	0	0	0	0	0	0	0	0	1	1	1	moyen	oui	non
60	[4-5]	55	F	MCS	1704Tt36000As	As+++	1	1000	1	0	0	0	0	0	0	0	0	0	+	1000	1	30	1	-	1	25	1	-	0	0	0	0	0	0	1	0	0	34	1	39	1	0	0	1	1	1	moyen	oui	non
61	[2-3]	39	M	NN	N.O	0	0	0	0	0	0	0	0	0	0	0	0	0	-		0	0	0	-	1	26	1	-	0	0	0	0	0	0	0	0	0	0	0	0	0	0	0	1	1	1	Zéro	non	non
62	[2-3]	38	F	MCM	0	Ec+++Eh/d++Gi+++Bh++	0	0	0	0	0	0	1	0	0	0	1	1	-	0	0	0	0	+	1	31	1	-	0	0	0	0	0	0	0	0	0	34	1	0	0	0	0	1	1	1	Zéro	oui	non
63	[4-5]	54	M	NN	N.O	As+++	1	0	0	0	0	0	0	0	0	0	0	0	+		1	33	1	-	0	0	0	-	0	0	0	0	0	0	0	0	0	0	0	0	0	0	0	0	0	1	moyen	non	non
64	[4-5]	43	F	NN	264Tt	Gi+++Tt+	1	100	1	0	0	0	0	0	0	0	0	0	-	0	0	0	0	+	1	20	1	-	0	0	0	0	0	1	0	0	0	0	0	0	0	0	0	1	1	1	faible	oui	non
65	[2-3]	35	F	MCM	N.O	0	0	0	0	0	0	0	0	0	0	0	0	0	-	0	0	0	0	-	0	0	0	-	0	0	0	0	0	0	0	0	0	0	0	0	0	0	0	0	0	0	Zéro	zero	non
66	[2-3]	25	F	MCM	N.O	As+Eha+Cm++	1	0	0	0	0	0	0	0	1	1	1	0	+		1	36	1	-	1	32	1	-	0	0	0	0	1	0	0	0	0	0	0	0	0	0	0	1	1	1	faible	oui	non
67	[4-5]	45	F	MCM	5448As	As++Gi+Bh++	1	0	0	0	0	0	0	0	0	0	0	1	+	100	1	31	1	+	1	27	1	-	0	0	0	0	1	0	0	0	0	0	0	0	0	0	0	1	1	1	moyen	oui	non
68	[4-5]	59	M	NN	4416As	As+Bh+	1	0	0	0	0	0	0	0	0	0	0	1	+	100	1	33	1	-	1	36	1	-	0	0	0	0	1	0	0	0	0	0	0	0	0	0	0	1	1	1	moyen	oui	non
69	[4-5]	51	F	NN	480Tt	Gi+++Ec++	1	100	1	0	0	0	1	0	0	0	1	0	-	0	0	0	0	+	0	0	1	-	0	0	0	0	0	1	0	0	0	0	0	0	0	0	0	1	1	1	faible	oui	non
70	[2-3]	27	F	NN	N.O	0	0	0	0	0	0	0	0	0	0	0	0	0	-	0	0	0	0	-	0	0	0	-	0	0	0	0	0	0	0	0	0	0	0	0	0	0	0	0	0	0	Zéro	zero	oui
71	[2-3]	25	M	MCM	N.O	Ec++	0	0	0	0	0	0	1	0	0	0	1	0	-	0	0	0	0	-	0	0	0	-	0	0	0	0	0	0	0	0	0	0	0	0	0	0	0	0	1	1	Zéro	non	non
72	[2-3]	30	F	MCS	N.O	0	0	0	0	0	0	0	0	0	0	0	0	0	-	0	0	0	0	-	0	0	0	-	0	0	0	0	0	0	0	0	0	0	0	0	0	0	0	0	0	0	Zéro	zero	non
73	[2-3]	26	M	MCS	N.O	Tt+	1	100	1	0	0	0	0	0	0	0	0	0	-	0	0	0	0	-	0	0	0	-	0	0	0	0	0	0	0	36	1	0	0	0	0	0	0	1	1	1	faible	oui	non
74	[4-5]	60	M	NN	240Tt	Eh/d+++Eha++Gi+++Bh++	0	100	0	0	0	0	0	0	0	1	1	1	-	0	0	0	0	+	1	21	1	-	0	0	0	0	0	0	0	0	0	35	1	0	0	0	0	1	1	1	faible	oui	non
75	[4-5]	42	M	NN	1992Tt2088As	As+Tt+	1	1000	1	0	0	0	0	0	0	0	0	0	+	100	1	32	1	-	1	33	1	-	0	0	0	0	0	0	1	0	0	0	0	0	0	0	0	1	1	1	moyen	oui	oui
76	[2-3]	38	F	NN	216Tt	Gi+	1	100	1	0	0	0	0	0	0	0	0	0	-	0	0	0	0	+	0	0	1	-	0	0	0	0	0	1	0	0	0	0	0	0	0	0	0	1	1	1	faible	oui	non
77	[2-3]	29	F	NN	2448Tt	Tt+	1	1000	1	0	0	0	0	0	0	0	0	0	-	0	0	0	0	-	1	33	1	-	0	0	0	0	0	1	0	0	0	37	1	0	0	0	0	1	1	1	moyen	oui	oui
78	[4-5]	57	F	NN	648As17256Tt	Tt+++As+	1	10000	1	0	0	0	0	0	0	0	0	0	+	100	1	37	1	-	1	26	1	-	0	0	0	0	0	0	1	0	0	0	0	0	0	0	0	1	1	1	forte	oui	non
79	[4-5]	55	F	NN	96Tt	Gi+++Bh++	1	100	1	0	0	0	0	0	0	0	0	1	-	0	0	0	0	+	1	25	1	-	0	0	0	0	0	1	0	0	0	0	0	0	0	0	0	1	1	1	faible	oui	non
80	[4-5]	55	F	MCM	N.O	Eh/d+Gi+++Tt+	1	100	1	0	0	0	0	0	0	0	0	0	-	0	1	36	1	+	1	26	1	-	0	0	0	0	0	0	1	0	0	0	0	0	0	0	0	1	1	1	faible	oui	oui
81	[4-5]	56	F	MCS	3120As1944Tt	Bh+++En+Tt+	1	1000	1	0	0	0	0	1	0	0	1	1	+	100	1	37	1	-	0	0	0	-	0	0	0	1	0	0	0	0	0	0	0	0	0	0	0	0	1	1	moyen	oui	oui
82	[2-3]	32	M	NN	12720As1440Tt	Bh+++As+++Tt+	1	1000	1	0	0	0	0	0	0	0	0	1	+	1000	1	31	1	-	0	0	0	-	0	0	0	1	0	0	0	0	0	0	0	0	0	0	0	0	1	1	moyen	oui	oui
83	[2-3]	38	M	MCS	1344As240Tt	As+	1	100	1	0	0	0	0	0	0	0	0	0	+	100	0	0	1	-	1	35	1	-	0	0	0	0	0	0	1	0	0	0	0	0	0	0	0	1	1	1	faible	oui	oui
84	[4-5]	54	M	MCM	17688As7512Tt	As++Tt++En+	1	1000	1	0	0	0	0	1	0	0	1	0	+	1000	1	33	1	-	0	0	0	-	0	0	0	1	0	0	0	0	0	0	0	0	0	0	0	0	1	1	moyen	oui	non
85	[4-5]	54	F	NN	N.O	0	0	0	0	0	0	0	0	0	0	0	0	0	-	0	0	0	0	-	0	0	0	-	0	0	0	0	0	0	0	0	0	0	0	0	0	0	0	0	0	0	Zéro	zero	oui
86	[4-5]	45	M	MCM	N.O	Tt++Gi++Bh+++	1	1000	1	0	0	0	0	0	0	0	0	1	-	0	0	0	0	+	1	18	1	-	0	0	0	0	0	1	0	0	0	0	0	0	0	0	0	1	1	1	moyen	oui	oui
87	[2-3]	39	M	MCM	N.O	Gi++Bh++	0	0	0	0	0	0	0	0	0	0	0	1	-	0	0	0	0	+	1	22	1	-	1	39	1	0	0	0	0	0	0	0	0	38	1	0	0	1	1	1	Zéro	oui	oui
88	[4-5]	54	F	NN	N.O	Bh+++Tt+	1	100	1	0	0	0	0	0	0	0	0	1	-		1	39	1	-	0	0	0	-	1	37	1	1	0	0	0	0	0	0	0	38	1	0	0	1	1	1	faible	oui	oui
89	[4-5]	49	M	NN	6432Tt	Ec+++En+++Tt+	1	10000	1	0	0	0	1	1	0	0	1	0	-	0	0	0	0	-	1	38	1	-	0	0	0	0	0	1	0	0	0	37	1	0	0	0	0	1	1	1	forte	oui	non
90	[2-3]	36	M	NN	5328Tt21840As	As+++Tt+++	1	10000	1	0	0	0	0	0	0	0	0	0	+	1000	1	32	1	-	1	32	1	-	0	0	0	0	0	0	1	0	0	38	1	0	0	0	0	1	1	1	forte	oui	non
91	[4-5]	59	F	MCM	2232As4608Tt	Tt+++As++	1	10000	1	0	0	0	0	0	0	0	0	0	+	100	1	36	1	-	0	0	0	-	0	0	0	1	0	0	0	0	0	0	0	0	0	0	0	0	0	1	forte	oui	non
92	[4-5]	45	M	MCS	N.O	As+++	1	0	0	0	0	0	0	0	0	0	0	0	+		1	31	1	-	1	31	1	-	0	0	0	0	1	0	0	0	0	39	1	0	0	0	0	1	1	1	moyen	oui	non
93	[4-5]	55	F	NN	1776Tt	0	1	1000	1	0	0	0	0	0	0	0	0	0	-	0	1	37	1	-	1	39	1	-	0	0	0	0	0	0	1	0	0	0	0	0	0	0	0	1	1	1	moyen	oui	oui
94	[4-5]	48	F	NN	32640As264Tt	As+++Tt+	1	100	1	0	0	0	0	0	0	0	0	0	+	1000	1	24	1	-	1	35	1	-	0	0	0	0	0	0	1	0	0	0	0	0	0	0	0	1	1	1	forte	oui	non
95	[4-5]	55	M	NN	48Hn4152Tt	Bh++Tt++Hn++	1	1000	1	1	0	0	0	0	0	0	0	1	-	0	0	0	0	-	1	34	1	-	0	0	0	0	0	1	0	0	0	0	0	0	0	0	0	1	1	1	moyen	oui	non
96	[2-3]	34	M	NN	504Tt	Tt+	1	1000	1	0	0	0	0	0	0	0	0	0	-	0	0	0	0	-	0	0	0	-	0	0	0	0	0	0	0	0	0	0	0	36	1	0	0	1	1	1	moyen	oui	non
97	[4-5]	55	F	NN	72Tt624As	As+	1	100	0	0	0	0	0	0	0	0	0	0	+	100	1	36	1	-	1	36	1	-	0	0	0	0	1	0	0	0	0	0	0	0	0	0	0	1	1	1	faible	oui	non
98	[4-5]	59	M	NN	23100As5184Tt	As+++Tt+++Gi+++Bh+	1	10000	1	0	0	0	0	0	0	0	0	1	+	1000	1	31	1	+	1	27	1	-	0	0	0	0	1	0	0	0	0	36	1	36	1	0	0	1	1	1	forte	oui	non
99	[4-5]	58	F	NN	48768As	As+++	1	0	0	0	0	0	0	0	0	0	0	0	+	1000	1	27	1	-	0	0	0	-	0	0	0	0	0	0	1	0	0	0	0	0	0	0	0	0	0	1	forte	non	non
100	[4-5]	53	F	MCM	22752As1704Tt	As+++	1	100	1	0	0	0	0	0	0	0	0	0	+	1000	1	35	1	-	1	31	1	-	0	0	0	0	0	0	1	0	0	0	0	0	0	0	0	1	1	1	moyen	oui	non
101	[4-5]	59	F	NN	N.O	0	0	0	0	0	0	0	0	0	0	0	0	0	-		0	0	0	-	1	36	1	-	0	0	0	0	0	0	0	0	0	0	0	37	1	0	0	1	1	1	Zéro	oui	non
102	[4-5]	44	M	MCM	39144As1368Tt	As+++Tt++	1	1000	1	0	0	0	0	0	0	0	0	0	+	10000	1	16	1	-	1	30	1	-	0	0	0	0	0	0	1	0	0	0	0	0	0	0	0	1	1	1	forte	oui	oui
103	[2-3]	32	M	NN	N.O	As+++	1	0	0	0	0	0	0	0	0	0	0	0	+		1	23	1	-	1	27	1	-	1	31	1	0	1	0	0	0	0	0	0	0	0	0	0	1	1	1	forte	oui	non
104	[2-3]	37	F	NN	6576As1224Tt	As++	1	1000	1	0	0	0	0	0	0	0	0	0	+	1000	1	32	1	-	1	32	1	-	0	0	0	0	0	0	1	0	0	35	1	0	0	0	0	1	1	1	moyen	oui	non
105	[4-5]	49	M	NN	72Tt	Gi+++	1	100	1	0	0	0	0	0	0	0	0	0	-	0	0	0	0	+	1	17	1	-	0	0	0	0	0	1	0	37	1	0	0	0	0	0	0	1	1	1	faible	oui	non
106	[4-5]	53	M	MCS	26400As	As+++	1	0	0	0	0	0	0	0	0	0	0	0	+	1000	1	29	1	-	0	0	0	-	0	0	0	0	0	0	0	0	0	40	1	0	0	0	0	1	1	1	moyen	oui	oui
107	[4-5]	55	F	NN	N.O	As+++Tt++Ec+++Eh/d++	1	1000	1	0	0	0	1	0	0	0	1	0	+		0	0	1	-	1	22	1	-	0	0	0	0	0	0	1	0	0	0	0	35	1	0	0	1	1	1	moyen	oui	non
108	[4-5]	51	F	NN	N.O	Hn+++Gi+++Tt+	1	100	1	1	0	0	0	0	0	0	0	0	-	0	0	0	0	+	1	20	1	-	0	0	0	0	0	1	0	0	0	0	0	0	0	0	0	1	1	1	faible	oui	non
109	[4-5]	54	M	MCM	N.O	Tt+++	1	1000	1	0	0	0	0	0	0	0	0	0	-	0	0	0	0	-	1	26	1	-	0	0	0	0	0	1	0	0	0	0	0	0	0	0	0	1	1	1	moyen	oui	non
110	[4-5]	46	F	NN	30312As840Tt72Ev	As+++Tt++Ev+	1	1000	1	0	0	1	0	0	0	0	0	0	+	1000	1	32	1	-	1	32	1	-	0	0	0	0	0	0	1	0	0	37	1	0	0	0	0	1	1	1	moyen	oui	non
111	[4-5]	53	F	NN	3888Tt54000As	As+++Tt++Bh++	1	1000	1	0	0	0	0	0	0	0	0	1	+	10000	1	28	1	-	1	37	1	-	0	0	0	0	0	0	1	0	0	37	1	0	0	0	0	1	1	1	forte	oui	oui
112	[4-5]	60	F	MCS	16080As2952Tt	As+++Tt+Gi+Eha+	1	1000	1	0	0	0	0	0	0	1	1	0	+	1000	1	32	1	+	1	30	1	-	0	0	0	0	0	0	1	0	0	0	0	0	0	0	0	1	1	1	moyen	oui	non
113	[2-3]	38	F	MCS	N.O	Gi+++As+++	1	0	0	0	0	0	0	0	0	0	0	0	+		1	32	1	+	1	22	1	-	0	0	0	0	1	0	0	0	0	0	0	0	0	0	0	1	1	1	moyen	oui	non
114	[4-5]	51	F	MCS	N.O	As+++Eh/d+++Tt+	1	100	1	0	0	0	0	0	0	0	0	0	+		1	31	1	-	1	36	1	-	0	0	0	0	0	0	1	0	0	0	0	0	0	0	0	1	1	1	moyen	oui	non
115	[4-5]	57	M	NN	45120As600Tt	As+++Tt+Bh+++	1	1000	1	0	0	0	0	0	0	0	0	1	+	1000	1	29	1	-	1	31	1	-	0	0	0	0	0	0	1	0	0	0	0	32	1	0	0	1	1	1	moyen	oui	oui
116	[4-5]	48	F	MCM	6720Tt13296As	As++Tt+Bh+	1	10000	1	0	0	0	0	0	0	0	0	1	+	1000	1	30	1	-	0	0	0	-	0	0	0	1	0	0	0	0	0	0	0	0	0	0	0	0	1	1	moyen	oui	non
117	[2-3]	37	F	NN	1728Tt50400As	As+++Tt+	1	1000	1	0	0	0	0	0	0	0	0	0	+	10000	1	29	1	-	1	33	1	-	0	0	0	0	0	0	1	0	0	0	0	0	0	0	0	1	1	1	forte	oui	non
118	[2-3]	37	M	NN	N.O	Gi+++	0	0	0	0	0	0	0	0	0	0	0	0	-	0	0	0	0	+	1	26	1	-	0	0	0	0	0	0	0	39	1	37	1	37	1	0	0	1	1	1	Zéro	oui	non
119	[4-5]	53	F	MCS	N.O	Tt+	1	100	1	0	0	0	0	0	0	0	0	0	-	0	1	38	1	-	1	34	1	-	0	0	0	0	0	0	1	0	0	0	0	0	0	0	0	1	1	1	faible	oui	non
120	[4-5]	50	M	NN	7152As2496Tt	As+++Tt++Gi++	1	1000	1	0	0	0	0	0	0	0	0	0	+	1000	1	32	1	+	1	22	1	-	0	0	0	0	0	0	1	0	0	0	0	0	0	0	0	1	1	1	moyen	oui	oui
121	[4-5]	56	M	NN	19656As792Tt	As+++Tt+	1	1000	1	0	0	0	0	0	0	0	0	0	+	1000	1	30	1	-	0	0	0	-	0	0	0	1	0	0	0	0	0	0	0	0	0	0	0	0	0	1	moyen	oui	oui
122	[2-3]	33	F	NN	25320As168Tt	As+++	1	100	1	0	0	0	0	0	0	0	0	0	+	1000	1	27	1	-	1	32	1	-	0	0	0	0	0	0	1	0	0	0	0	0	0	0	0	1	1	1	forte	oui	non
123	[4-5]	53	F	NN	1464Tt9696As	As+Tt+	1	1000	1	0	0	0	0	0	0	0	0	0	+	1000	1	30	1	-	0	0	0	-	0	0	0	1	0	0	0	0	0	0	0	0	0	0	0	0	0	1	moyen	oui	non
124	[4-5]	53	M	NN	2784As	As+	1	0	0	0	0	0	0	0	0	0	0	0	+	100	1	35	1	-	0	0	0	-	0	0	0	0	0	0	0	38	1	0	0	0	0	0	0	1	1	1	faible	oui	non
125	[4-5]	53	F	NN	2976As	Bh+++	1	0	0	0	0	0	0	0	0	0	0	1	+	100	1	36	1	-	1	35	1	-	0	0	0	0	1	0	0	0	0	0	0	0	0	0	0	1	1	1	faible	oui	non
126	[4-5]	52	M	MCS	N.O	0	0	0	0	0	0	0	0	0	0	0	0	0	-	0	0	0	0	-	0	0	0	-	0	0	0	0	0	0	0	0	0	0	0	0	0	0	0	0	0	0	Zéro	zero	non
127	[4-5]	54	M	MCS	2544Tt	Tt+	1	1000	1	0	0	0	0	0	0	0	0	0	-	0	1	34	1	-	1	24	1	-	0	0	0	0	0	0	1	0	0	0	0	27	1	0	0	1	1	1	moyen	oui	non
128	[4-5]	50	F	NN	N.O	0	0	0	0	0	0	0	0	0	0	0	0	0	-	0	0	0	0	-	1	31	1	-	0	0	0	0	0	0	0	0	0	0	0	0	0	0	0	1	1	1	Zéro	non	non
129	[2-3]	30	M	NN	N.O	As++	1	0	0	0	0	0	0	0	0	0	0	0	+	1000	1	29	1	-	1	23	1	-	0	0	0	0	1	0	0	0	0	0	0	0	0	25	1	1	1	1	moyen	oui	non
130	[2-3]	39	F	NN	2544As2472Tt	Tt++As+	1	1000	1	0	0	0	0	0	0	0	0	0	+	100	1	35	1	-	1	36	1	-	0	0	0	0	0	0	1	0	0	0	0	0	0	0	0	1	1	1	moyen	oui	non
131	[4-5]	53	M	NN	N.O	Bh++	0	0	0	0	0	0	0	0	0	0	0	1	-	0	0	0	0	-	0	0	0	-	0	0	0	0	0	0	0	0	0	41	1	0	0	0	0	1	1	1	Zéro	oui	non
132	[2-3]	28	M	NN	2976As	As+++	1	0	0	0	0	0	0	0	0	0	0	0	+	100	1	32	1	-	1	37	1	-	0	0	0	0	1	0	0	0	0	0	0	0	0	0	0	1	1	1	moyen	oui	non
133	[2-3]	39	F	NN	240Tt	0	1	100	1	0	0	0	0	0	0	0	0	0	-	0	0	0	0	-	0	0	0	-	0	0	0	0	0	0	0	0	0	37	1	0	0	0	0	1	1	1	faible	oui	non
134	[2-3]	28	F	NN	0	0	0	0	0	0	0	0	0	0	0	0	0	0	-	0	0	0	0	-	1	35	1	-	0	0	0	0	0	0	0	0	0	0	0	0	0	0	0	1	1	1	Zéro	non	non
135	[2-3]	38	M	NN	N.O	As+	1	0	0	0	0	0	0	0	0	0	0	0	+	100	0	0	1	-	1	38	1	-	0	0	0	0	1	0	0	0	0	39	1	0	0	0	0	1	1	1	faible	oui	non
136	[4-5]	50	M	NN	51600As;3408T.t	Gi++Ec++Eh/d+Bh++As+++Tt++	1	1000	1	0	0	0	1	0	0	0	1	1	+	10000	1	24	1	+	1	25	1	-	0	0	0	0	0	0	1	0	0	35	1	36	1	0	0	1	1	1	forte	oui	non
137	[2-3]	38	M	NN	44400As4248Tt	As+++Ec+++Tt+Eh/d+	1	1000	1	0	0	0	1	0	0	0	1	0	+	1000	1	31	1	-	1	28	1	-	0	0	0	0	0	0	1	0	0	35	1	0	0	0	0	1	1	1	moyen	oui	non
138	[4-5]	58	M	NN	1992As3480Tt	Tt++As+	1	1000	1	0	0	0	0	0	0	0	0	0	+	100	0	0	1	-	0	0	0	-	0	0	0	1	0	0	0	0	0	0	0	0	0	0	0	0	0	1	moyen	oui	non
139	[2-3]	39	F	MCS	N.O	Tt+	1	100	1	0	0	0	0	0	0	0	0	0	-	0	0	0	0	-	1	36	1	-	0	0	0	0	0	1	0	0	0	0	0	36	1	39	1	1	1	1	faible	oui	non
140	[4-5]	42	F	NN	70800As240Tt	As+++Tt+	1	100	1	0	0	0	0	0	0	0	0	0	+	10000	1	29	1	-	0	0	0	-	0	0	0	1	0	0	0	0	0	0	0	0	0	0	0	0	0	1	forte	oui	oui
141	[2-3]	34	F	NN	48Tt1416As	Gi++As+	1	100	1	0	0	0	0	0	0	0	0	0	+	100	1	36	1	+	1	21	1	-	0	0	0	0	0	0	1	38	1	0	0	22	1	0	0	1	1	1	faible	oui	non
142	[4-5]	55	M	MCS	N.O	Gi++	0	0	0	0	0	0	0	0	0	0	0	0	-	0	0	0	0	+	1	20	1	-	0	0	0	0	0	0	0	0	0	0	0	0	0	0	0	1	1	1	Zéro	non	non
143	[4-5]	49	M	MCM	27192As432Tt	As+++Bh+Eh/d+Gi+	1	100	1	0	0	0	0	0	0	0	0	1	+	1000	1	31	1	+	1	25	1	-	0	0	0	0	0	0	1	0	0	0	0	0	0	0	0	1	1	1	moyen	oui	non
144	[4-5]	50	F	MCM	360Tt	Tt+	1	100	1	0	0	0	0	0	0	0	0	0	-	0	0	0	0	-	0	0	0	-	1	39	1	0	0	0	0	0	0	37	1	0	0	0	0	1	1	1	faible	oui	oui
145	[2-3]	30	F	NN	22800As432Tt	0	1	100	1	0	0	0	0	0	0	0	0	0	+	1000	1	25	1	-	1	31	1	-	0	0	0	0	0	0	1	0	0	0	0	27	1	35	1	1	1	1	moyen	oui	non
146	[2-3]	40	F	NN	360Tt	0	1	100	1	0	0	0	0	0	0	0	0	0	-	0	1	37	1	-	1	32	1	-	1	39	1	0	0	0	1	0	0	0	0	0	0	0	0	1	1	1	faible	oui	non
147	[2-3]	27	M	NN	N.O	As+	1	0	0	0	0	0	0	0	0	0	0	0	+		1	30	1	-	1	35	1	-	0	0	0	0	1	0	0	0	0	0	0	0	0	0	0	1	1	1	moyen	oui	non
148	[2-3]	39	M	NN	N.O	As+Tt+	1	100	1	0	0	0	0	0	0	0	0	0	-		1	32	1	-	0	0	0	-	0	0	0	1	0	0	0	0	0	0	0	0	0	0	0	0	0	1	moyen	oui	non
149	[2-3]	25	F	MCM	120Tt	0	1	100	1	0	0	0	0	0	0	0	0	0	-	0	0	0	0	-	1	32	1	-	0	0	0	0	0	1	0	0	0	36	1	37	1	0	0	1	1	1	faible	oui	non
150	[2-3]	30	F	MCS	0	Gi++Bh+	1	0	0	0	0	0	0	0	0	0	0	1	-	0	1	35	1	-	1	29	1	-	0	0	0	0	1	0	0	0	0	0	0	0	0	0	0	1	1	1	faible	oui	non
151	[4-5]	54	F	MCS	N.O	As+++	1	0	0	0	0	0	0	0	0	0	0	0	+		1	35	1	-	1	29	1	-	0	0	0	0	1	0	0	0	0	0	0	0	0	0	0	1	1	1	faible	oui	non
152	[2-3]	26	F	NN	408Tt	Gi+++	1	100	1	0	0	0	0	0	0	0	0	0	-	0	0	0	0	+	1	25	1	-	0	0	0	0	0	0	1	0	0	0	0	0	0	0	0	1	1	1	moyen	oui	non
153	[2-3]	37	M	NN	120Tt432As	0	1	100	1	0	0	0	0	0	0	0	0	0	+	100	1	30	1	-	1	34	1	-	0	0	0	0	0	0	1	0	0	0	0	37	1	0	0	1	1	1	moyen	oui	oui
154	[4-5]	50	M	NN	N.O	As+	1	0	0	0	0	0	0	0	0	0	0	0	+		1	34	1	-	1	34	1	-	0	0	0	0	1	0	0	0	0	0	0	0	0	0	0	1	1	1	faible	oui	non
155	[2-3]	31	M	NN	984As	0	1	0	0	0	0	0	0	0	0	0	0	0	+	100	1	34	1	-	1	31	1	-	0	0	0	0	1	0	0	0	0	0	0	34	1	0	0	1	1	1	faible	oui	non
156	[2-3]	30	F	NN	N.O	As+++	1	0	0	0	0	0	0	0	0	0	0	0	+		1	28	1	-	1	31	1	-	1	36	1	0	1	0	0	37	1	0	0	0	0	0	0	1	1	1	forte	oui	non
157	[4-5]	54	F	MCM	27744As432Tt	As+++	1	100	1	0	0	0	0	0	0	0	0	0	+	1000	1	27	1	-	1	34	1	-	0	0	0	0	0	0	1	0	0	0	0	0	0	0	0	1	1	1	forte	oui	non
158	[4-5]	49	M	MCM	N.O	As+++Tt+Ec+	1	100	1	0	0	0	1	0	0	0	1	0	+		1	30	1	-	1	26	1	-	0	0	0	0	0	0	1	0	0	0	0	26	1	0	0	1	1	1	moyen	oui	non
159	[4-5]	54	M	NN	288Tt	Tt+	1	100	1	0	0	0	0	0	0	0	0	0	-	0	0	0	0	-	1	29	1	-	0	0	0	0	0	1	0	0	0	0	0	0	0	0	0	1	1	1	faible	oui	non
160	[2-3]	36	F	MCM	720As432Tt	Gi+++Bh+As+Tt+	1	100	1	0	0	0	0	0	0	0	0	1	+	100	1	31	1	+	1	21	1	-	1	38	1	0	0	0	1	0	0	33	1	28	1	0	0	1	1	1	moyen	oui	oui
161	[2-3]	33	M	NN	0	Gi+++	0	0	0	0	0	0	0	0	0	0	0	0	-	0	0	0	0	+	1	15	1	-	0	0	0	0	0	0	0	0	0	0	0	0	0	0	0	1	1	1	Zéro	non	non
162	[2-3]	37	M	MCM	0	0	0	0	0	0	0	0	0	0	0	0	0	0	-	0	0	0	0	-	0	0	0	-	0	0	0	0	0	0	0	0	0	0	0	0	0	0	0	0	0	0	Zéro	zero	non
163	[2-3]	27	M	NN	24Tt3312As	As++	1	100	1	0	0	0	0	0	0	0	0	0	+	100	1	32	1	-	1	37	1	-	0	0	0	0	0	0	1	0	0	0	0	36	1	36	1	1	1	1	moyen	oui	oui
164	[2-3]	38	M	NN	N.O	O	0	0	0	0	0	0	0	0	0	0	0	0	-	0	0	0	0	-	1	39	1	-	1	37	1	0	0	0	0	35	1	37	1	43	1	0	0	1	1	1	Zéro	oui	oui
165	[2-3]	27	F	NN	18000As1296Tt	As++	1	1000	1	0	0	0	0	0	0	0	0	0	-	0	0	0	0	-	1	29	1	-	0	0	0	0	0	0	1	0	0	0	0	0	0	0	0	1	1	1	moyen	oui	non
166	[2-3]	35	F	MCS	N.O	Tt+	1	100	1	0	0	0	0	0	0	0	0	0	+	1000	1	31	1	-	0	0	0	-	0	0	0	1	0	0	0	37	1	0	0	38	1	0	0	1	1	1	moyen	oui	non
167	[2-3]	27	F	NN	N.O	0	0	0	0	0	0	0	0	0	0	0	0	0	-	0	0	0	0	-	0	0	0	-	0	0	0	0	0	0	0	0	0	0	0	0	0	0	0	0	0	0	Zéro	zero	non
168	[4-5]	48	F	NN	N.O	Tt+	1	100	1	0	0	0	0	0	0	0	0	0	-		1	39	1	-	1	36	1	-	1	37	1	0	0	0	1	0	0	0	0	37	1	0	0	1	1	1	faible	oui	non
169	[4-5]	47	F	NN	0	Gi+++	1	0	0	0	0	0	0	0	0	0	0	0	-	0	1	38	1	-	1	30	1	-	0	0	0	0	1	0	0	0	0	0	0	0	0	0	0	1	1	1	faible	oui	non
170	[2-3]	36	F	MCM	552As48Tt	As+	1	100	1	0	0	0	0	0	0	0	0	0	-	0	0	0	0	+	1	25	1	-	0	0	0	0	0	0	1	0	0	0	0	0	0	0	0	1	1	1	faible	oui	non
171	[2-3]	35	M	NN	N.O	As++	1	0	0	0	0	0	0	0	0	0	0	0	+	100	1	38	1	-	1	37	1	-	0	0	0	0	1	0	0	0	0	0	0	0	0	0	0	1	1	1	faible	oui	non
172	[2-3]	31	F	NN	68400As720Tt	As+++	1	100	1	0	0	0	0	0	0	0	0	0	+		1	33	1	-	1	32	1	-	0	0	0	0	0	0	1	0	0	0	0	0	0	0	0	1	1	1	moyen	oui	non
173	[2-3]	33	F	NN	0	0	1	0	0	0	0	0	0	0	0	0	0	0	+	10000	1	24	1	-	1	31	1	-	0	0	0	0	1	0	0	0	0	0	0	35	1	0	0	1	1	1	forte	oui	oui
174	[2-3]	36	F	NN	16272As	As+++Bh+++	1	0	0	0	0	0	0	0	0	0	0	1	-	0	1	38	1	-	0	0	0	-	1	39	1	0	0	0	0	35	1	0	0	0	0	0	0	1	1	1	faible	oui	oui
175	[2-3]	36	M	MCM	N.O	As+++Gi+	1	0	0	0	0	0	0	0	0	0	0	0	+	1000	1	28	1	-	0	0	0	-	0	0	0	0	1	0	0	0	0	37	1	0	0	0	0	1	1	1	moyen	oui	non
176	[2-3]	25	F	MCS	N.O	As+	1	0	0	0	0	0	0	0	0	0	0	0	+		1	30	1	+	0	0	1	-	0	0	0	0	0	0	0	0	0	0	0	0	0	0	0	1	1	1	moyen	non	oui
177	[4-5]	48	F	NN	0	0	1	0	0	0	0	0	0	0	0	0	0	0	+		1	28	1	-	1	29	1	-	0	0	0	0	1	0	0	36	1	35	1	0	0	0	0	1	1	1	forte	oui	non
178	[4-5]	55	F	NN	408Tt	0	1	100	1	0	0	0	0	0	0	0	0	0	-	0	0	0	0	-	1	27	1	-	0	0	0	0	0	1	0	0	0	0	0	36	1	0	0	1	1	1	faible	oui	non
179	[4-5]	58	F	NN	264As	Gi+++Bh++As+	0	0	0	0	0	0	0	0	0	0	0	1	-	0	0	0	0	-	1	24	1	-	0	0	0	0	1	0	0	0	0	34	1	0	0	0	0	1	1	1	Zéro	oui	oui
180	[4-5]	56	M	NN	29280As264Tt	As+++	1	100	1	0	0	0	0	0	0	0	0	0	+	100	0	0	1	+	1	18	1	-	0	0	0	0	0	0	1	0	0	0	0	0	0	0	0	1	1	1	faible	oui	oui
181	[2-3]	26	M	NN	N.O	0	1	0	0	0	0	0	0	0	0	0	0	0	+	1000	1	29	1	-	0	0	0	-	0	0	0	0	0	0	0	0	0	0	0	0	0	0	0	0	0	0	moyen	non	non
182	[2-3]	38	M	MCS	72Tt	Ec+	1	100	1	0	0	0	1	0	0	0	1	0	-	0	1	38	1	-	0	0	0	-	0	0	0	1	0	0	0	0	0	0	0	0	0	0	0	0	1	1	faible	oui	non
183	[4-5]	51	F	MCS	18240As1728Tt	As+++Tt++	1	1000	1	0	0	0	0	0	0	0	0	0	-	0	1	35	1	-	0	0	0	-	0	0	0	1	0	0	0	0	0	0	0	0	0	0	0	0	0	1	moyen	oui	oui
184	[4-5]	47	M	NN	N.O	Eh/d+	1	0	0	0	0	0	0	0	0	0	0	0	+	1000	1	29	1	-	1	27	1	-	0	0	0	0	1	0	0	37	1	0	0	0	0	0	0	1	1	1	moyen	oui	non
185	[2-3]	29	F	MCM	N.O	Tt+	1	100	1	0	0	0	0	0	0	0	0	0	-	0	0	0	0	-	1	38	1	+	1	22	1	0	0	1	0	0	0	0	0	34	1	0	0	1	1	1	faible	oui	non
186	[2-3]	35	F	MCS	168As	Gi+As+	1	0	0	0	0	0	0	0	0	0	0	0	-	0	1	39	1	-	0	0	0	-	0	0	0	0	1	0	0	0	0	0	0	30	1	0	0	1	1	1	faible	oui	non
187	[2-3]	25	F	NN	N.O	0	1	0	0	0	0	0	0	0	0	0	0	0	+	100	0	0	1	+	1	28	1	-	0	0	0	0	0	0	0	0	0	0	0	0	0	0	0	1	1	1	faible	non	oui
188	[2-3]	37	M	NN	0	0	0	0	0	0	0	0	0	0	0	0	0	0	-	0	0	0	0	-	1	36	1	-	0	0	0	0	0	0	0	0	0	0	0	29	1	0	0	1	1	1	Zéro	oui	oui
189	[2-3]	33	F	NN	216 Tt	Tt+	1	100	1	0	0	0	0	0	0	0	0	0	-	0	1	33	1	-	1	25	1	-	1	21	1	0	0	0	1	35	1	38	1	36	1	35	1	1	1	1	moyen	oui	non
190	[4-5]	44	M	MCS	2160 Tt	Tt++	1	1000	1	0	0	0	0	0	0	0	0	0	-	0	0	0	0	-	1	35	1	-	1	36	1	0	0	1	0	0	0	0	0	37	1	0	0	1	1	1	moyen	oui	non
191	[4-5]	44	F	NN	7200As240Tt	As+++	1	100	1	0	0	0	0	0	0	0	0	0	-	0	0	0	0	-	1	26	1	-	0	0	0	0	0	0	1	0	0	0	0	0	0	0	0	1	1	1	faible	oui	non
192	[2-3]	29	M	MCM	552As312Tt	Eh/d+++	1	100	1	0	0	0	0	0	0	0	0	0	+	1000	1	30	1	-	1	33	1	-	1	37	1	0	0	0	1	0	0	0	0	0	0	36	1	1	1	1	moyen	oui	oui
193	[4-5]	52	F	MCM	144Tt	Eh/d+++	1	100	1	0	0	0	0	0	0	0	0	0	+	100	1	34	1	-	1	34	1	-	0	0	0	0	0	0	1	0	0	0	0	36	1	37	1	1	1	1	faible	oui	non
194	[4-5]	50	M	MCM	312Tt	Gi+++	1	100	1	0	0	0	0	0	0	0	0	0	-	0	0	0	0	-	1	33	1	-	0	0	0	0	0	1	0	0	0	0	0	37	1	37	1	1	1	1	faible	oui	non
195	[4-5]	46	M	NN	8688As432Tt	As++	1	100	1	0	0	0	0	0	0	0	0	0	-	0	1	37	1	+	1	28	1	-	1	36	1	0	0	0	1	0	0	37	1	35	1	0	1	1	1	1	faible	oui	oui
196	[2-3]	33	M	MCS	288Tt	Gi+++	1	100	1	0	0	0	0	0	0	0	0	0	+	1000	1	29	1	-	1	34	1	-	1	37	1	0	0	0	1	0	0	34	1	37	1	38	1	1	1	1	moyen	oui	non
197	[4-5]	53	F	MCS	3336As210Tt	As+Tt+	1	100	1	0	0	0	0	0	0	0	0	0	-	0	1	38	1	+	1	23	1	-	1	37	1	0	0	0	1	0	0	0	0	36	1	39	1	1	1	1	faible	oui	non
198	[4-5]	60	M	MCS	2208Tt	0	1	1000	1	0	0	0	0	0	0	0	0	0	+	100	1	30	1	-	1	28	1	-	1	36	1	0	0	0	1	0	0	37	1	35	1	35	1	1	1	1	moyen	oui	non
199	[4-5]	60	F	MCS	2424Tt1728As	Tt++As++	1	1000	1	0	0	0	0	0	0	0	0	0	-	0	1	36	1	-	1	34	1	-	0	0	0	0	0	0	1	37	1	0	0	35	1	0	0	1	1	1	moyen	oui	non
200	[2-3]	30	F	MCS	360Tt432As	Gi+++As+++	1	100	1	0	0	0	0	0	0	0	0	0	+	100	1	31	1	-	1	34	1	-	1	38	1	0	0	0	1	0	0	36	1	0	0	38	1	1	1	1	moyen	oui	non
201	[4-5]	56	M	MCS	168Tt	Gi+	1	100	1	0	0	0	0	0	0	0	0	0	+	100	1	30	1	+	1	22	1	-	0	0	0	0	0	0	1	0	0	37	1	0	0	36	1	1	1	1	faible	oui	non
202	[2-3]	26	F	MCS	0	0	1	0	0	0	0	0	0	0	0	0	0	0	-	0	1	34	1	+	1	19	1	-	1	39	1	0	1	0	0	0	0	38	1	37	1	37	1	1	1	1	faible	oui	non
203	[2-3]	39	F	MCM	0	0	1	0	0	0	0	0	0	0	0	0	0	0	-	0	1	37	1	-	1	28	1	-	1	37	1	0	1	0	0	0	0	38	1	36	1	0	0	1	1	1	faible	oui	oui
204	[2-3]	29	F	MCM	N.O	0	1	0	0	0	0	0	0	0	0	0	0	0	-	0	1	37	1	-	1	34	1	-	1	38	1	0	1	0	0	41	1	0	0	36	1	37	1	1	1	1	faible	oui	non
205	[4-5]	47	M	NN	11904As336Tt	As+++	1	100	1	0	0	0	0	0	0	0	0	0	-	0	1	29	1	-	1	34	1	-	0	0	0	0	0	0	1	39	1	0	0	37	1	0	0	1	1	1	moyen	oui	non
206	[4-5]	59	F	NN	792Tt	N.O	1	1000	1	0	0	0	0	0	0	0	0	0	+	1000	1	28	1	-	1	33	1	-	0	0	0	0	0	0	1	38	1	37	1	37	1	38	1	1	1	1	forte	oui	non
207	[2-3]	30	M	NN	72As	0	1	100	0	0	0	0	0	0	0	0	0	0	-	0	1	37	1	-	1	27	1	-	0	0	0	0	1	0	0	0	0	0	0	35	1	0	0	1	1	1	faible	oui	non
208	[2-3]	35	M	MCS	3552Tt	Eh/d++Tt++	1	1000	1	0	0	0	0	0	0	0	0	0	+	100	1	36	1	-	1	34	1	-	0	0	0	0	0	0	1	0	0	0	0	38	1	37	1	1	1	1	moyen	oui	non
209	[2-3]	38	F	NN	25152As960Tt	As+++Tt+Ec++Eha+++	1	1000	1	0	0	0	1	0	0	1	1	0	-	0	1	36	1	-	1	31	1	-	0	0	0	0	0	0	1	0	0	0	0	0	0	37	1	1	1	1	moyen	oui	oui
210	[2-3]	27	M	MCS	0	Eh/d++	1	0	0	0	0	0	0	0	0	0	0	0	+	1000	1	27	1	-	1	24	1	+	1	38	1	0	1	0	0	0	0	0	0	36	1	38	1	1	1	1	forte	oui	non
211	[2-3]	33	F	NN	0	0	0	0	0	0	0	0	0	0	0	0	0	0	-	0	0	0	0	-	1	30	1	-	0	0	0	0	0	0	0	0	0	0	0	35	1	35	1	1	1	1	Zéro	oui	non
212	[4-5]	46	M	MCS	N.O	As++Tt+	1	100	1	0	0	0	0	0	0	0	0	0	-	0	1	36	1	-	1	31	1	-	0	0	0	0	0	0	1	37	1	39	1	33	1	0	0	1	1	1	faible	oui	non
213	[2-3]	41	M	NN	N.O	As++Tt+	1	100	1	0	0	0	0	0	0	0	0	0	+		1	27	1	-	1	39	1	-	0	0	0	0	0	0	1	0	0	0	0	36	1	0	0	1	1	1	forte	oui	non
214	[2-3]	35	F	MCM	3552As	As+++	1	0	0	0	0	0	0	0	0	0	0	0	+		1	26	1	-	1	32	1	-	0	0	0	0	1	0	0	0	0	0	0	37	1	38	1	1	1	1	forte	oui	non
215	[4-5]	52	F	NN	508Tt	G.i+++Tt+	1	1000	1	0	0	0	0	0	0	0	0	0	+	100	1	35	1	-	1	35	1	-	1	36	1	0	0	0	1	36	1	0	0	0	0	35	1	1	1	1	moyen	oui	non
216	[2-3]	34	M	MCS	1344Tt	Eh/d+++Tt+Ec+	1	1000	1	0	0	0	1	0	0	0	1	0	-	0	1	34	1	+	1	23	1	-	1	36	1	0	0	0	1	35	1	37	1	36	1	37	1	1	1	1	moyen	oui	oui
217	[2-3]	31	M	NN	0	Gi+++	1	0	0	0	0	0	0	0	0	0	0	0	-	0	1	37	1	-	1	34	1	-	0	0	0	0	0	0	1	36	1	0	0	38	1	39	1	1	1	1	faible	oui	non
218	[4-5]	59	M	MCS	72Tt	Gi++Eha+++Tt+	1	100	1	0	0	0	0	0	0	1	1	0	-	0	0	0	0	+	1	20	1	-	1	35	1	0	0	1	0	35	1	0	0	36	1	36	1	1	1	1	faible	oui	non
219	[4-5]	56	F	NN	0	0	1	0	0	0	0	0	0	0	0	0	0	0	-	0	1	37	1	+	1	26	1	-	1	37	1	0	1	0	0	37	1	0	0	37	1	36	1	1	1	1	faible	oui	non
220	[4-5]	55	M	NN	654Tt	Tt+Gi++	1	1000	1	0	0	0	0	0	0	0	0	0	-	0	1	36	1	-	1	30	1	-	1	38	1	0	0	0	1	37	1	0	0	37	1	38	1	1	1	1	moyen	oui	non
221	[2-3]	30	M	NN	N.O	Eh/d+Tt++	1	1000	1	0	0	0	0	0	0	0	0	0	-	0	1	38	1	+	1	28	1	+	1	35	1	0	0	0	1	36	1	0	0	34	1	0	0	1	1	1	moyen	oui	non
222	[2-3]	28	M	NN	312Tt672Ev28800As	As+++Tt++	1	100	1	0	0	1	0	0	0	0	0	0	-	0	1	37	1	-	1	36	1	-	0	0	0	0	0	0	1	0	0	36	1	37	1	0	0	1	1	1	faible	oui	non
223	[4-5]	45	M	NN	408Tt	Gi+Tt+	1	100	1	0	0	0	0	0	0	0	0	0	+	1000	1	32	1	-	1	25	1	-	1	36	1	0	0	0	1	36	1	0	0	37	1	36	1	1	1	1	moyen	oui	non
224	[2-3]	37	F	MCM	2232As360Tt	Gi+++As++	1	100	1	0	0	0	0	0	0	0	0	0	-	0	1	26	1	+	1	36	1	-	0	0	0	0	0	0	1	0	0	0	0	0	0	0	0	1	1	1	forte	oui	non
225	[2-3]	37	M	NN	26400As216Tt	As+++	1	100	1	0	0	0	0	0	0	0	0	0	+	100	0	0	1	+	1	31	1	-	0	0	0	0	0	0	1	0	0	0	0	0	0	0	0	1	1	1	faible	oui	non
226	[2-3]	29	F	MCM	312Tt	Gi+Tt++	1	100	1	0	0	0	0	0	0	0	0	0	+	1000	1	29	1	-	0	0	0	-	0	0	0	0	0	0	1	0	0	0	0	37	1	0	0	1	1	1	moyen	oui	non
227	[2-3]	34	M	MCS	6216As1296Tt	Tt+As+++	1	1000	1	0	0	0	0	0	0	0	0	0	-	0	1	36	1	+	1	21	1	-	0	0	0	0	0	0	1	35	1	0	0	36	1	0	0	1	1	1	moyen	oui	non
228	[4-5]	59	F	MCM	72Tt	Eh/d+++	1	100	1	0	0	0	0	0	0	0	0	0	+	1000	1	35	1	-	1	36	1	-	0	0	0	0	0	0	1	0	0	0	0	38	1	0	0	1	1	1	moyen	oui	non
229	[2-3]	31	F	NN	6888Tt37200As	As+++Tt++Gi++	1	10000	1	0	0	0	0	0	0	0	0	0	-	0	0	0	0	-	1	31	1	-	0	0	0	0	0	0	1	35	1	38	1	35	1	0	0	1	1	1	forte	oui	non
230	[2-3]	36	M	NN	N.O	Tt+Gi++	1	100	1	0	0	0	0	0	0	0	0	0	+	1000	1	29	1	+	1	28	1	-	1	34	1	0	0	0	1	0	0	33	1	0	0	0	0	1	1	1	moyen	oui	non
231	[4-5]	56	F	MCM	1680Tt24As	Tt+	1	1000	1	0	0	0	0	0	0	0	0	0	-	0	1	37	1	+	1	30	1	-	0	0	0	0	0	0	1	36	1	0	0	35	1	37	1	1	1	1	moyen	oui	non
232	[4-5]	52	F	MCM	28800As456Tt	As+++Tt+	1	100	1	0	0	0	0	0	0	0	0	0	+	100	1	36	1	-	0	0	0	-	1	36	1	1	0	0	0	0	0	0	0	35	1	38	1	1	1	1	faible	oui	non
233	[2-3]	25	F	NN	24Tt	0	1	100	1	0	0	0	0	0	0	0	0	0	+	10000	1	28	1	-	1	37	1	-	0	0	0	0	0	0	1	0	0	0	0	0	0	0	0	1	1	1	forte	oui	non
234	[4-5]	45	M	MCM	1632Tt	Tt++	1	1000	1	0	0	0	0	0	0	0	0	0	-	0	0	0	0	-	1	33	1	-	1	36	1	0	0	1	0	0	0	0	0	35	1	35	1	1	1	1	moyen	oui	non
235	[2-3]	32	F	MCM	528As120Tt	As+	1	100	1	0	0	0	0	0	0	0	0	0	-	0	1	36	1	-	0	0	0	-	0	0	0	1	0	0	0	0	0	0	0	0	0	0	0	0	0	1	faible	oui	non
236	[2-3]	38	M	MCS	312Tt6720As	As++	1	100	1	0	0	0	0	0	0	0	0	0	+	100	1	31	1	-	1	25	1	-	0	0	0	0	0	0	1	35	1	0	0	31	1	38	1	1	1	1	moyen	oui	non
237	[2-3]	39	M	NN	N.O	As+++	1	0	0	0	0	0	0	0	0	0	0	0	+	1000	1	33	1	-	1	24	1	-	0	0	0	0	1	0	0	0	0	0	0	36	1	0	0	1	1	1	moyen	oui	non
238	[4-5]	55	F	MCM	2328Tt16656As	Tt+As+++	1	1000	1	0	0	0	0	0	0	0	0	0	+		1	29	1	-	0	0	0	-	0	0	0	1	0	0	0	0	0	0	0	36	1	0	0	1	1	1	moyen	oui	non
239	[2-3]	29	F	MCM	N.O	Tt++	1	1000	1	0	0	0	0	0	0	0	0	0	+	1000	1	33	1	-	1	30	1	-	0	0	0	0	0	0	1	37	1	0	0	0	0	0	0	1	1	1	moyen	oui	non
240	[2-3]	27	F	MCM	N.O	Gi+Tt+	1	100	1	0	0	0	0	0	0	0	0	0	-	0	1	36	1	-	1	35	1	-	1	38	1	0	0	0	1	0	0	0	0	35	1	37	1	1	1	1	faible	oui	oui
241	[2-3]	27	M	MCM	3744Tt28800As	As+++Tt++	1	1000	1	0	0	0	0	0	0	0	0	0	-	0	1	39	1	+	1	24	1	-	1	37	1	0	0	0	1	37	1	0	0	37	1	39	1	1	1	1	moyen	oui	non
242	[4-5]	51	F	MCM	6912Tt240Hn	Hn+++Ec++Eh/d+Eha++Tt++	1	10000	1	1	0	0	1	0	0	1	1	0	+	1000	1	31	1	-	0	0	0	-	1	34	1	1	0	0	0	37	1	0	0	36	1	37	1	1	1	1	forte	oui	non
243	[4-5]	43	F	NN	960Tt32400As	As+++Hn+Tt+	1	1000	1	1	0	0	0	0	0	0	0	0	-	0	1	37	1	-	1	34	1	-	0	0	0	0	0	0	1	0	0	0	0	0	0	0	0	1	1	1	moyen	oui	oui
244	[2-3]	34	F	NN	720Tt	Tt+	1	1000	1	0	0	0	0	0	0	0	0	0	+	10000	1	20	1	-	1	35	1	-	0	0	0	0	0	0	1	0	0	0	0	0	0	0	0	1	1	1	forte	oui	non
245	[4-5]	57	M	NN	888Tt11520As	Ec+++Eh/d++Eha++Bh++	1	1000	1	0	0	0	1	0	0	1	1	1	-	0	0	0	0	-	1	35	1	-	1	39	1	0	0	0	1	39	1	0	0	36	1	0	0	1	1	1	moyen	oui	oui
246	[4-5]	52	F	NN	192Tt26400As	As+++	1	100	1	0	0	0	0	0	0	0	0	0	+	1000	1	31	1	-	1	27	1	-	0	0	0	0	0	0	1	0	0	34	1	36	1	0	0	1	1	1	moyen	oui	oui
247	[4-5]	43	M	NN	600Tt22800As	As+++Tt+	1	1000	1	0	0	0	0	0	0	0	0	0	+	1000	1	29	1	-	1	37	1	-	0	0	0	0	0	0	1	36	1	36	1	35	1	0	0	1	1	1	moyen	oui	oui
248	[4-5]	57	F	NN	480Tt	Tt+	1	100	1	0	0	0	0	0	0	0	0	0	+	1000	1	30	1	-	0	0	0	-	1	38	1	1	0	0	0	38	1	37	1	35	1	38	1	1	1	1	moyen	oui	non
249	[4-5]	60	F	MCM	720Tt28800As	As+++	1	1000	1	0	0	0	0	0	0	0	0	0	-	0	1	33	1	-	1	27	1	-	1	38	1	0	0	0	1	0	0	0	0	0	0	0	0	1	1	1	moyen	oui	non
250	[4-5]	54	F	NN	31200As192Tt	Ec+++As+++Eh/d+	1	100	1	0	0	0	1	0	0	0	1	0	+	1000	1	30	1	-	1	35	1	-	0	0	0	0	0	0	1	35	1	0	0	35	1	37	1	1	1	1	moyen	oui	non
251	[2-3]	41	F	MCS	24Tt	Gi+++Tt+	1	100	1	0	0	0	0	0	0	0	0	0	+	1000	0	0	1	-	0	0	0	-	0	0	0	0	0	1	0	0	0	0	0	0	0	0	0	0	0	1	moyen	oui	oui
252	[4-5]	50	M	MCM	N.O	Ec+++Eh/d++As+	1	0	0	0	0	0	1	0	0	0	1	0	-	0	1	38	1	+	1	25	1	-	1	38	1	0	1	0	0	37	1	29	1	36	1	38	1	1	1	1	faible	oui	oui
253	[4-5]	46	F	NN	49920As168Tt	BhEcEh/d++As+++Tt+	1	100	1	0	0	0	1	0	0	0	1	1	+		1	32	1	-	1	35	1	-	0	0	0	0	1	0	0	0	0	35	1	35	1	0	0	1	1	1	moyen	oui	oui
254	[2-3]	41	F	NN	72Tt	0	1	100	1	0	0	0	0	0	0	0	0	0	+	1000	1	30	1	-	0	0	0	+	1	37	1	1	0	0	0	37	1	36	1	37	1	0	0	1	1	1	moyen	oui	non
255	[2-3]	31	F	NN	N.O	As++Tt+	1	100	1	0	0	0	0	0	0	0	0	0	-	0	1	37	1	-	1	31	1	-	0	0	0	0	0	0	1	36	1	29	1	35	1	38	1	1	1	1	faible	oui	oui
256	[4-5]	51	F	NN	37680As7680Tt	As+++Tt++EcEh/d+Bh	1	10000	1	0	0	0	1	0	0	0	1	1	+		1	32	1	-	1	30	1	-	0	0	0	0	0	0	1	0	0	0	0	0	0	0	0	1	1	1	forte	oui	oui
257	[4-5]	56	M	NN	4728As	As++	1	0	0	0	0	0	0	0	0	0	0	0	+	1000	1	34	1	-	0	0	0	+	1	37	1	0	0	0	0	32	1	35	1	36	1	0	0	1	1	1	moyen	oui	oui
258	[2-3]	36	F	NN	624Tt	Gi+++Ec	1	1000	1	0	0	0	1	0	0	0	1	0	+	100	1	34	1	-	1	33	1	-	0	0	0	0	0	0	1	0	0	0	0	0	0	0	0	1	1	1	moyen	oui	oui
259	[4-5]	44	F	NN	240Tt240As	Bh+	1	100	1	0	0	0	0	0	0	0	0	1	-	0	0	0	0	+	1	27	1	-	0	0	0	0	0	0	1	0	0	39	1	0	0	0	0	1	1	1	faible	oui	oui
260	[4-5]	57	F	NN	744Tt	Gi+++	1	1000	1	0	0	0	0	0	0	0	0	0	+	100	1	30	1	-	0	0	0	-	1	39	1	0	0	0	1	34	1	36	1	36	1	38	1	1	1	1	moyen	oui	oui
261	[4-5]	60	M	NN	1152Tt120As	Tt+	1	1000	1	0	0	0	0	0	0	0	0	0	-	0	1	36	1	+	1	29	1	-	1	37	1	0	0	0	1	36	1	37	1	35	1	37	1	1	1	1	moyen	oui	non
262	[4-5]	53	M	NN	9120As	As++Gi+++	1	0	0	0	0	0	0	0	0	0	0	0	+	100	1	37	1	-	1	36	1	-	0	0	0	0	1	0	0	37	1	0	0	34	1	38	1	1	1	1	faible	oui	non
263	[4-5]	52	F	NN	N.O	EnBh+++Eh/d+As++Tt+	1	100	1	0	0	0	0	1	0	0	1	1	+		1	27	1	+	1	24	1	-	1	39	1	0	0	0	1	0	0	0	0	36	1	0	0	1	1	1	forte	oui	non
264	[4-5]	45	M	NN	N.O	BhAs+++	1	0	0	0	0	0	0	0	0	0	0	1	+		1	33	1	-	1	36	1	-	0	0	0	0	1	0	0	37	1	0	0	38	1	0	0	1	1	1	moyen	oui	non
265	[4-5]	52	M	MCM	1968Tt8136As	As+++Tt++	1	1000	1	0	0	0	0	0	0	0	0	0	+		1	27	1	-	1	28	1	-	0	0	0	0	0	0	1	0	0	39	1	0	0	0	0	1	1	1	forte	oui	non
266	[4-5]	44	M	MCS	552Tt	Tt+	1	1000	1	0	0	0	0	0	0	0	0	0	+	1000	1	30	1	-	1	36	1	-	1	37	1	0	0	0	1	36	1	0	0	37	1	38	1	1	1	1	moyen	oui	oui
267	[2-3]	39	M	NN	168Tt	Gi+BhTt+	1	100	1	0	0	0	0	0	0	0	0	1	-	0	1	34	1	-	1	34	1	-	0	0	0	0	0	0	1	0	0	0	0	0	0	39	1	1	1	1	faible	oui	non
268	[4-5]	53	F	MCM	N.O	As+++Bh	1	0	0	0	0	0	0	0	0	0	0	1	-	0	1	32	1	+	1	21	1	-	0	0	0	0	1	0	0	37	1	0	0	0	0	0	0	1	1	1	moyen	oui	oui
269	[4-5]	46	M	NN	168Tt	BhTt+Eha	1	100	1	0	0	0	0	0	0	1	1	1	+		1	27	1	-	1	32	1	-	0	0	0	0	0	0	1	0	0	37	1	0	0	38	1	1	1	1	forte	oui	oui
270	[2-3]	39	F	MCM	N.O	Eh/d++Ec	0	0	0	0	0	0	1	0	0	0	1	0	-	0	0	0	0	-	1	33	1	-	0	0	0	0	0	0	0	0	0	0	0	40	1	0	0	1	1	1	Zéro	oui	oui
271	[4-5]	42	M	NN	N.O	Tt+Eha	1	100	1	0	0	0	0	0	0	1	1	0	-	0	0	0	0	-	1	31	1	+	1	38	1	0	0	1	0	0	0	0	0	36	1	0	0	1	1	1	faible	oui	oui
272	[2-3]	41	M	MCM	48Tt	As+++	1	0	1	0	0	0	0	0	0	0	0	0	-		1	34	1	-	1	34	1	-	0	0	0	0	0	0	1	36	1	0	0	0	0	0	0	1	1	1	faible	oui	oui
273	[4-5]	57	F	NN	50400As120Tt	0	1	100	1	0	0	0	0	0	0	0	0	0	+		1	25	1	-	0	0	0	-	0	0	0	1	0	0	0	0	0	37	1	0	0	0	0	1	1	1	forte	oui	oui
274	[2-3]	28	M	NN	N.O	Eh/d+	1	0	0	0	0	0	0	0	0	0	0	0	+	10000	1	24	1	-	1	26	1	-	0	0	0	0	1	0	0	0	0	0	0	0	0	0	0	0	0	1	forte	oui	oui
275	[2-3]	39	F	MCM	864Tt	Gi+Tt+	1	1000	1	0	0	0	0	0	0	0	0	0	-	0	0	0	0	-	0	0	0	+	1	26	1	0	0	1	0	0	0	37	1	37	1	39	1	1	1	1	moyen	oui	oui
276	[4-5]	47	F	NN	N.O	0	0	0	0	0	0	0	0	0	0	0	0	0	-	0	0	0	0	+	1	27	1	-	0	0	0	0	0	0	0	0	0	36	1	0	0	0	0	1	1	1	Zéro	oui	non
277	[2-3]	33	F	MCS	72Tt6024As	As+++	1	100	1	0	0	0	0	0	0	0	0	0	-		1	38	1	-	1	33	1	-	1	37	1	0	0	0	1	0	0	0	0	34	1	0	0	1	1	1	faible	oui	non
278	[4-5]	51	M	MCM	1224Tt36000As	As+++Tt+	1	1000	1	0	0	0	0	0	0	0	0	0	+	1000	1	32	1	-	1	29	1	-	0	0	0	0	0	0	1	0	0	0	0	37	1	0	0	1	1	1	moyen	oui	non
279	[2-3]	33	F	NN	0	0	1	0	0	0	0	0	0	0	0	0	0	0	+	1000	1	31	1	-	1	35	1	-	0	0	0	0	1	0	0	0	0	37	1	38	1	0	0	1	1	1	moyen	oui	oui
280	[4-5]	57	F	NN	N.O	Gi+++Eh/d++Tt+	1	100	1	0	0	0	0	0	0	0	0	0	-	0	0	0	0	-	0	0	0	-	0	0	0	0	0	1	0	0	0	0	0	35	1	0	0	1	1	1	faible	oui	non
281	[2-3]	29	M	NN	216Tt	0	1	100	1	0	0	0	0	0	0	0	0	0	-		0	0	0	+	1	23	1	-	0	0	0	0	0	1	0	0	0	0	0	0	0	0	0	0	0	1	faible	oui	non
282	[4-5]	50	M	MCM	20592As72Tt	As+++	1	100	1	0	0	0	0	0	0	0	0	0	-	0	0	0	0	-	0	0	0	-	0	0	0	1	0	0	0	0	0	38	1	34	1	0	0	1	1	1	faible	oui	non
283	[4-5]	42	M	NN	3576Tt	EnEcEh/d++Tt++Eha	1	1000	1	0	0	0	1	1	0	1	1	0	+	1000	1	30	1	-	1	34	1	-	1	38	1	0	0	0	1	37	1	0	0	35	1	37	1	1	1	1	moyen	oui	oui
284	[4-5]	45	M	MCM	0	0	0	0	0	0	0	0	0	0	0	0	0	0	-	0	0	0	0	-	1	38	1	-	0	0	0	0	0	0	0	0	0	0	0	0	0	0	0	1	1	1	Zéro	non	oui
285	[4-5]	57	M	NN	12072As456Tt	As+++Tt+	1	100	1	0	0	0	0	0	0	0	0	0	-	0	0	0	0	-	1	31	1	-	1	37	1	0	0	0	1	35	1	0	0	35	1	0	0	1	1	1	faible	oui	oui
286	[2-3]	33	M	MCS	7752As552Tt	Gi+++As+++Tt+	1	1000	1	0	0	0	0	0	0	0	0	0	+	1000	1	30	1	-	0	0	0	-	0	0	0	0	0	0	1	0	0	0	0	0	0	0	0	0	0	1	moyen	oui	oui
287	[4-5]	44	F	MCM	1128Tt	Bh+++	1	1000	1	0	0	0	0	0	0	0	0	1	+	1000	1	33	1	+	1	29	1	-	1	39	1	0	0	0	1	35	1	0	0	34	1	37	1	1	1	1	moyen	oui	non
288	[2-3]	26	M	MCM	0	Gi+++	1	0	0	0	0	0	0	0	0	0	0	0	-	0	1	35	1	-	1	34	1	-	1	37	1	0	1	0	0	36	1	0	0	35	1	0	0	1	1	1	faible	oui	oui
289	[4-5]	59	F	NN	2952Tt22872As	As+++Tt+Bh+++	1	1000	1	0	0	0	0	0	0	0	0	1	-	0	0	0	0	+	1	24	1	-	0	0	0	0	0	0	1	39	1	0	0	0	0	33	1	1	1	1	moyen	oui	non
290	[2-3]	26	F	MCS	50400As456Tt	As+++	1	100	1	0	0	0	0	0	0	0	0	0	+	1000	1	28	1	-	1	36	1	-	0	0	0	0	0	0	1	0	0	0	0	0	0	0	0	1	1	1	forte	oui	non
291	[2-3]	33	F	MCS	30240As504Tt	As+++	1	1000	1	0	0	0	0	0	0	0	0	0	+	10000	1	24	1	-	0	0	0	-	0	0	0	1	0	0	0	0	0	0	0	0	0	0	0	0	0	1	forte	oui	non
292	[4-5]	47	M	MCS	96Tt	Gi+++	1	100	1	0	0	0	0	0	0	0	0	0	+	1000	1	27	1	-	1	29	1	-	1	38	1	0	0	0	1	0	0	0	0	37	1	0	0	1	1	1	forte	oui	non
293	[2-3]	39	F	MCM	552Tt	Tt+Gi+++Bh+++	1	1000	1	0	0	0	0	0	0	0	0	1	-	0	0	0	0	+	1	24	1	-	0	0	0	0	0	1	0	0	0	0	0	0	0	36	1	1	1	1	moyen	oui	non
294	[2-3]	40	M	MCS	0	0	1	0	0	0	0	0	0	0	0	0	0	0	-	0	1	32	1	+	1	31	1	-	0	0	0	0	1	0	0	0	0	0	0	36	1	0	0	1	1	1	moyen	oui	non
295	[2-3]	37	M	MCS	456Tt	Bh+++Eh/d+	1	100	1	0	0	0	0	0	0	0	0	1	-	0	0	0	0	-	0	0	0	-	0	0	0	0	0	0	0	0	0	0	0	0	0	0	0	0	1	1	faible	oui	oui
296	[2-3]	27	F	MCM	27Tt	0	1	100	1	0	0	0	0	0	0	0	0	0	-	0	0	0	0	-	1	34	1	-	0	0	0	0	0	1	0	38	1	35	1	0	0	0	0	1	1	1	faible	oui	non
297	[2-3]	25	M	MCS	N.O	0	0	0	0	0	0	0	0	0	0	0	0	0	-	0	0	0	0	-	1	35	1	-	0	0	0	0	0	0	0	37	1	0	0	37	1	0	0	1	1	1	Zéro	oui	non
298	[4-5]	42	F	MCS	1032Tt18504As	As+++	1	1000	1	0	0	0	0	0	0	0	0	0	-	0	1	37	1	-	0	0	0	-	1	38	1	1	0	0	0	38	1	0	0	0	0	0	0	1	1	1	moyen	oui	oui
299	[2-3]	39	M	MCS	48Tt	Eh/d+Tt+	1	100	1	0	0	0	0	0	0	0	0	0	+	1000	1	31	1	-	1	32	1	-	0	0	0	0	0	0	1	0	0	35	1	36	1	0	0	1	1	1	moyen	oui	oui
300	[4-5]	45	M	NN	504Tt720As	Gi+++Bh+	1	1000	1	0	0	0	0	0	0	0	0	1	-	0	0	0	0	-	1	32	1	-	0	0	0	0	0	0	1	37	1	0	0	0	0	0	0	1	1	1	moyen	oui	non
301	[4-5]	55	M	NN	4560Tt	Tt+	1	1000	1	0	0	0	0	0	0	0	0	0	+	100	1	29	1	+	1	18	1	-	0	0	0	0	0	0	1	0	0	0	0	38	1	0	0	1	1	1	moyen	oui	non
302	[2-3]	32	M	NN	0	0	1	0	0	0	0	0	0	0	0	0	0	0	-	0	1	30	1	-	1	22	1	-	0	0	0	0	1	0	0	0	0	0	0	35	1	35	1	1	1	1	moyen	oui	oui
303	[4-5]	49	M	NN	360Tt	0	1	100	1	0	0	0	0	0	0	0	0	0	-	0	1	34	1	-	1	34	1	-	0	0	0	0	0	0	1	38	1	0	0	0	0	0	0	1	1	1	faible	oui	oui
304	[4-5]	50	F	MCM	1512Tt	Gi+++Tt+	1	1000	1	0	0	0	0	0	0	0	0	0	-	0	1	38	1	-	1	29	1	-	1	35	1	0	0	0	1	36	1	0	0	36	1	37	1	1	1	1	moyen	oui	non
305	[4-5]	45	M	NN	N.O	Gi+++	0	0	0	0	0	0	0	0	0	0	0	0	-	0	0	0	0	+	1	26	1	-	0	0	0	0	0	0	0	0	0	0	0	0	0	0	0	1	1	1	Zéro	non	non
306	[2-3]	27	F	MCS	0	0	0	0	0	0	0	0	0	0	0	0	0	0	-	0	0	0	0	+	1	20	1	-	1	37	1	0	0	0	0	0	0	38	1	0	0	0	0	1	1	1	Zéro	oui	oui
307	[4-5]	59	M	NN	1224Tt	Tt+	1	1000	1	0	0	0	0	0	0	0	0	0	-	0	0	0	0	-	0	0	0	-	0	0	0	0	0	0	0	0	0	0	0	0	0	0	0	0	0	1	moyen	non	oui
308	[4-5]	48	M	MCS	N.O	As+++	0	0	0	0	0	0	0	0	0	0	0	0	-	0	0	0	0	-	1	35	1	-	0	0	0	0	0	0	0	0	0	0	0	0	0	0	0	1	1	1	Zéro	oui	non
309	[4-5]	43	M	NN	456Tt	0	1	100	1	0	0	0	0	0	0	0	0	0	+	0	0	0	1	-	1	34	1	-	0	0	0	0	0	1	0	0	0	0	0	0	0	0	0	1	1	1	faible	oui	non
310	[2-3]	39	M	NN	N.O	Tt++	1	1000	1	0	0	0	0	0	0	0	0	0	-	0	0	0	0	-	1	27	1	-	0	0	0	0	0	1	0	0	0	0	0	0	0	0	0	1	1	1	moyen	oui	non
311	[4-5]	48	F	NN	1560Tt8736As	As+++Tt++	1	1000	1	0	0	0	0	0	0	0	0	0	-	0	0	0	0	-	1	28	1	-	0	0	0	0	0	0	1	38	1	0	0	0	0	0	0	1	1	1	moyen	oui	non
312	[4-5]	54	F	MCM	168Tt	Gi+++	1	100	1	0	0	0	0	0	0	0	0	0	+	1000	1	33	1	-	1	30	1	-	0	0	0	0	0	0	1	39	1	37	1	0	0	0	0	1	1	1	moyen	oui	oui
313	[4-5]	59	M	NN	576Tt	Gi+++Ec++Eh/d+	1	1000	1	0	0	0	1	0	0	0	1	0	-	0	0	0	0	+	1	25	1	-	0	0	0	0	0	1	0	0	0	0	0	0	0	0	0	1	1	1	moyen	oui	non
314	[4-5]	43	M	NN	N.O	Eh/d+++Ec++Cm+++	0	0	0	0	0	0	1	0	1	0	1	0	-	0	0	0	0	+	0	0	1	-	0	0	0	0	0	0	0	0	0	0	0	0	0	0	0	1	1	1	Zéro	oui	non
315	[2-3]	32	F	NN	N.O	As+	0	0	0	0	0	0	0	0	0	0	0	0	-	0	0	0	0	-	1	34	1	-	0	0	0	0	1	0	0	0	0	0	0	0	0	0	0	1	1	1	Zéro	oui	oui
316	[4-5]	46	F	NN	N.O	As+++Tt+	1	100	1	0	0	0	0	0	0	0	0	0	+		1	35	1	-	0	0	0	-	0	0	0	1	0	0	0	0	0	0	0	37	1	0	0	1	1	1	faible	oui	oui
317	[2-3]	35	M	NN	336Tt6624As	As++Tt+	1	100	1	0	0	0	0	0	0	0	0	0	+		1	29	1	-	1	34	1	-	0	0	0	0	0	0	1	0	0	0	0	0	0	0	0	1	1	1	moyen	oui	non
318	[4-5]	57	F	NN	20616As2544Tt	Bh++As+++	1	1000	1	0	0	0	0	0	0	0	0	1	+	1000	1	32	1	-	1	34	1	-	0	0	0	0	0	0	1	0	0	36	1	0	0	0	0	1	1	1	moyen	oui	non
319	[2-3]	39	F	NN	48Tt	Gi+++	1	100	1	0	0	0	0	0	0	0	0	0	+	1000	1	38	1	-	1	32	1	-	0	0	0	0	0	0	1	0	0	0	0	0	0	0	0	1	1	1	moyen	oui	oui
320	[4-5]	47	F	NN	384Tt	Tt+	1	100	1	0	0	0	0	0	0	0	0	0	-	0	1	35	1	+	1	24	1	-	0	0	0	0	0	0	1	0	0	35	1	35	1	0	0	1	1	1	faible	oui	non
321	[4-5]	42	M	NN	5160As2304Tt	As+Tt+	1	1000	1	0	0	0	0	0	0	0	0	0	-	0	0	0	0	-	1	39	1	-	0	0	0	0	0	0	1	0	0	0	0	0	0	0	0	1	1	1	moyen	oui	non
322	[4-5]	53	M	NN	0	0	0	0	0	0	0	0	0	0	0	0	0	0	-	0	0	0	0	-	0	0	0	-	0	0	0	0	0	0	0	0	0	0	0	0	0	0	0	0	0	0	Zéro	zero	oui
323	[2-3]	25	F	NN	24As432Tt	Tt+	1	100	1	0	0	0	0	0	0	0	0	0	+	100	1	36	1	-	1	37	1	-	0	0	0	0	0	0	1	0	0	0	0	0	0	0	0	1	1	1	faible	oui	non
324	[4-5]	57	M	NN	11496Tt50400As	As+++Tt++Bh+++	1	10000	1	0	0	0	0	0	0	0	0	1	+	10000	1	23	1	-	1	27	1	-	0	0	0	0	0	0	1	0	0	0	0	33	1	0	0	1	1	1	forte	oui	non
325	[4-5]	60	F	NN	48Tt	0	1	100	1	0	0	0	0	0	0	0	0	0	-	0	0	0	0	-	1	29	1	-	0	0	0	0	0	1	0	0	0	0	0	0	0	0	0	1	1	1	faible	oui	non
326	[4-5]	53	M	MCM	24Tt	Gi+++	1	100	1	0	0	0	0	0	0	0	0	0	-	0	0	0	0	+	1	25	1	-	1	36	1	0	0	1	0	0	0	0	0	37	1	0	0	1	1	1	faible	oui	non
327	[4-5]	59	F	NN	33600As1440Tt	As+++Tt++Gi+++	1	1000	1	0	0	0	0	0	0	0	0	0	+	1000	1	25	1	+	1	24	1	-	0	0	0	0	0	0	1	0	0	0	0	0	0	0	0	1	1	1	forte	oui	non
328	[2-3]	30	F	NN	N.O	0	0	0	0	0	0	0	0	0	0	0	0	0	-		0	0	0	-	1	36	1	-	0	0	0	0	0	0	0	0	0	0	0	26	1	0	0	1	1	1	Zéro	oui	non
329	[4-5]	46	M	NN	20904As1608T.t	As+++Tt++Ec+	1	1000	1	0	0	0	1	0	0	0	0	0	+	1000	1	25	1	-	1	35	1	-	0	0	0	0	0	0	1	0	0	35	1	0	0	0	0	1	1	1	forte	oui	oui
330	[4-5]	45	F	NN	N.O	Gi+++As++Tt+	1	100	1	0	0	0	0	0	0	0	0	0	+	0	1	28	1	+	1	28	1	-	0	0	0	0	0	0	1	0	0	0	0	0	0	0	0	1	1	1	forte	oui	oui
331	[4-5]	47	F	NN	552Tt	Ec+Tt+	1	1000	1	0	0	0	1	0	0	0	1	0	-	0	0	0	0	-	1	42	1	-	0	0	0	0	0	1	0	0	0	0	0	37	1	0	0	1	1	1	moyen	oui	oui
332	[4-5]	59	M	NN	6192Tt	Tt+++Bh++	1	10000	1	0	0	0	0	0	0	0	0	1	-	0	0	0	0	-	1	34	1	-	0	0	0	0	0	1	0	0	0	0	0	0	0	0	0	1	1	1	forte	oui	oui
333	[4-5]	45	F	MCS	N.O	En+++EcAs++Tt+	1	100	1	0	0	0	1	1	0	0	1	0	+	0	1	29	1	-	1	31	1	-	0	0	0	0	0	0	1	0	0	0	0	0	0	0	0	1	1	1	moyen	oui	non
334	[2-3]	39	M	MCM	N.O	As++	1	0	0	0	0	0	0	0	0	0	0	0	+		1	29	1	-	1	30	1	-	0	0	0	0	1	0	0	0	0	0	0	34	1	0	0	1	1	1	moyen	oui	non
335	[2-3]	41	F	NN	528Tt38400As	As+++Tt+	1	1000	1	0	0	0	0	0	0	0	0	0	+	1000	1	25	1	-	1	47	1	-	0	0	0	0	0	0	1	0	0	34	1	0	0	0	0	1	1	1	forte	oui	non
336	[4-5]	52	F	NN	21600As	As+++	1	0	0	0	0	0	0	0	0	0	0	0	+	1000	1	27	1	-	1	38	1	-	0	0	0	0	1	0	0	0	0	0	0	36	1	39	1	1	1	1	forte	oui	non
337	[4-5]	59	F	NN	3600Tt1848As	As+Tt+++Gi++Bh+	1	1000	1	0	0	0	0	0	0	0	0	1	+	1000	1	28	1	+	1	32	1	-	0	0	0	0	0	0	1	0	0	0	0	0	0	0	0	1	1	1	forte	oui	non
338	[4-5]	59	M	MCS	N.O	As++Tt+Eh/d++Ec++	1	100	1	0	0	0	1	0	0	0	1	0	+		1	39	1	-	1	30	1	-	0	0	0	0	0	0	1	0	0	0	0	0	0	0	0	1	1	1	faible	oui	oui
339	[2-3]	30	F	NN	N.O	As+++	1	0	0	0	0	0	0	0	0	0	0	0	+		1	30	1	-	0	0	0	-	0	0	0	0	0	0	0	0	0	36	1	0	0	0	0	1	1	1	moyen	oui	non
340	[2-3]	27	F	NN	N.O	As+Tt+	1	100	1	0	0	0	0	0	0	0	0	0	+	0	1	31	1	-	1	31	1	-	0	0	0	0	0	0	1	0	0	0	0	0	0	0	0	1	1	1	moyen	oui	oui
341	[4-5]	47	M	NN	96Tt	0	1	100	1	0	0	0	0	0	0	0	0	0	-	0	0	0	0	-	1	33	1	-	0	0	0	0	0	1	0	0	0	0	0	0	0	0	0	1	1	1	faible	oui	non
342	[2-3]	37	F	NN	N.O	As+++Tt+	1	100	1	0	0	0	0	0	0	0	0	0	+	0	1	28	1	-	1	31	1	-	0	0	0	0	0	0	1	0	0	0	0	0	0	0	0	1	1	1	forte	oui	non
343	[2-3]	34	M	NN	N.O	As+	1	0	0	0	0	0	0	0	0	0	0	0	+	0	1	36	1	-	1	36	1	-	0	0	0	0	1	0	0	38	1	0	0	0	0	0	0	1	1	1	faible	oui	non
344	[4-5]	52	F	MCM	N.O	As+++Tt+	1	100	1	0	0	0	0	0	0	0	0	0	+	0	1	29	1	-	1	23	1	-	0	0	0	0	0	0	1	0	0	0	0	0	0	0	0	1	1	1	moyen	oui	oui
345	[4-5]	51	F	NN	2184Tt66240As	As+++Tt++	1	1000	1	0	0	0	0	0	0	0	0	0	+	10000	1	23	1	-	0	0	0	-	0	0	0	1	0	0	0	0	0	0	0	0	0	0	0	0	0	1	forte	oui	non
346	[4-5]	45	F	NN	N.O	Gi+Bh+	0	0	0	0	0	0	0	0	0	0	0	1	-		0	0	0	+	1	28	1	-	0	0	0	0	0	0	0	0	0	0	0	38	1	37	1	1	1	1	Zéro	oui	non
347	[2-3]	41	F	MCM	792Tt26400As	As+++Tt+	1	1000	1	0	0	0	0	0	0	0	0	0	+	1000	1	29	1	-	1	32	1	-	1	35	1	0	0	0	1	0	0	0	0	0	0	0	0	1	1	1	moyen	oui	oui
348	[2-3]	40	F	MCS	N.O	As+++	1	0	0	0	0	0	0	0	0	0	0	0	+		1	29	1	-	1	30	1	-	0	0	0	0	1	0	0	0	0	0	0	24	1	0	0	1	1	1	moyen	oui	non
349	[4-5]	43	M	NN	1344As4752Tt	Tt+++As+	1	1000	1	0	0	0	0	0	0	0	0	0	+	100	0	0	1	-	1	32	1	-	0	0	0	0	0	0	1	35	1	0	0	0	0	0	0	1	1	1	moyen	oui	non
350	[4-5]	50	F	MCM	120Tt	0	1	100	1	0	0	0	0	0	0	0	0	0	-	0	1	30	1	-	1	33	1	-	0	0	0	0	0	0	1	0	0	0	0	38	1	0	0	1	1	1	moyen	oui	non
351	[4-5]	59	F	NN	N.O	As++	1	0	0	0	0	0	0	0	0	0	0	0	+		1	38	1	-	0	0	0	-	0	0	0	0	0	1	0	0	0	0	0	0	0	0	0	0	0	1	faible	non	non
352	[2-3]	29	F	MCM	48Tt	0	1	100	1	0	0	0	0	0	0	0	0	0	-	0	0	0	0	-	1	20	1	-	0	0	0	0	0	1	0	38	1	0	0	36	1	0	0	1	1	1	faible	oui	oui
353	[4-5]	57	M	MCM	1344Tt	0	1	1000	1	0	0	0	0	0	0	0	0	0	-	0	1	34	1	-	1	31	1	-	0	0	0	0	0	0	1	0	0	0	0	0	0	0	0	1	1	1	moyen	oui	non
354	[4-5]	46	F	NN	N.O	As+	1	0	0	0	0	0	0	0	0	0	0	0	+		1	33	1	-	1	23	1	-	0	0	0	0	1	0	0	0	0	0	0	0	0	0	0	1	1	1	moyen	oui	non
355	[2-3]	40	F	NN	0	0	1	0	0	0	0	0	0	0	0	0	0	0	-	0	1	33	1	-	1	35	1	-	0	0	0	0	1	0	0	0	0	0	0	0	0	0	0	1	1	1	moyen	oui	oui
356	[4-5]	50	F	NN	N.O	ANK+	1	0	1	0	1	0	0	0	0	0	0	0	-	0	0	0	0	-	1	38	1	-	1	36	1	0	0	0	0	36	1	0	0	0	0	0	0	1	1	1	Zéro	oui	non
357	[2-3]	37	F	MCM	N.O	Gi+Ec+As++	1	0	0	0	0	0	1	0	0	0	1	0	+		1	33	1	+	1	30	1	-	0	0	0	0	1	0	0	0	0	0	0	0	0	0	0	1	1	1	moyen	oui	non
358	[2-3]	30	F	NN	N.O	0	0	0	0	0	0	0	0	0	0	0	0	0	-		0	0	0	-	1	38	1	-	0	0	0	0	0	0	0	0	0	0	0	37	1	0	0	1	1	1	Zéro	oui	oui
359	[2-3]	35	M	NN	N.O	As+++	1	0	0	0	0	0	0	0	0	0	0	0	+		1	29	1	-	1	33	1	-	1	32	1	0	1	0	0	31	1	0	0	33	1	33	1	1	1	1	moyen	oui	non
360	[2-3]	25	M	NN	N.O	As+++Tt+++	1	1000	1	0	0	0	0	0	0	0	0	0	+		1	30	1	-	0	0	0	-	0	0	0	1	0	0	0	0	0	0	0	0	0	0	0	0	0	1	moyen	oui	oui
361	[2-3]	25	M	NN	N.O	0	0	0	0	0	0	0	0	0	0	0	0	0	-	0	0	0	0	-	1	34	1	-	0	0	0	0	0	0	0	0	0	35	1	0	0	0	0	1	1	1	Zéro	oui	non
362	[4-5]	42	F	NN	0	0	1	0	0	0	0	0	0	0	0	0	0	0	-	0	1	35	1	-	1	36	1	-	0	0	0	0	1	0	0	0	0	0	0	0	0	0	0	1	1	1	faible	oui	non
363	[4-5]	53	M	MCS	N.O	As+Tt+	1	100	1	0	0	0	0	0	0	0	0	0	+		1	33	1	-	1	31	1	-	0	0	0	0	0	0	1	0	0	0	0	0	0	0	0	1	1	1	moyen	oui	non
364	[4-5]	47	F	NN	0	0	0	0	0	0	0	0	0	0	0	0	0	0	-	0	0	0	0	-	1	35	1	-	0	0	0	0	0	0	0	0	0	0	0	0	0	0	0	1	1	1	Zéro	oui	oui
365	[2-3]	27	F	NN	N.O	0	0	0	0	0	0	0	0	0	0	0	0	0	-	0	0	0	0	-	0	0	0	-	0	0	0	0	0	0	0	0	0	0	0	0	0	0	0	0	0	0	Zéro	zero	oui
366	[2-3]	25	M	NN	N.O	As+Eh/d++Ec+++Gi+	1	0	0	0	0	0	1	0	0	0	1	0	+		1	34	1	+	0	0	1	-	0	0	0	0	1	0	0	0	0	0	0	0	0	0	0	1	1	1	faible	oui	non
367	[4-5]	50	F	MCS	6936As216Tt	As++Bh+	1	100	1	0	0	0	0	0	0	0	0	1	+	1000	1	32	1	-	1	27	1	-	0	0	0	0	0	0	1	0	0	0	0	0	0	0	0	1	1	1	moyen	oui	non
368	[2-3]	27	F	NN	48T.t	0	1	100	1	0	0	0	0	0	0	0	0	0	-	0	1	36	1	-	1	35	1	-	0	0	0	0	0	0	1	34	1	38	1	0	0	0	0	1	1	1	faible	oui	non
369	[2-3]	39	M	NN	N.O	As+++Tt++Cm+++	1	1000	1	0	0	0	0	0	1	0	1	0	+		1	31	1	-	0	0	0	-	0	0	0	1	0	0	0	0	0	36	1	0	0	37	1	1	1	1	moyen	oui	non
370	[4-5]	52	M	MCS	504Tt	Tt	1	1000	1	0	0	0	0	0	0	0	0	0	-	0	1	36	1	-	1	35	1	-	0	0	0	0	0	0	1	36	1	35	1	0	0	31	1	1	1	1	moyen	oui	oui
371	[4-5]	46	F	NN	6576As936Tt	As+++	1	1000	1	0	0	0	0	0	0	0	0	0	+	1000	1	32	1	-	0	0	0	-	0	0	0	1	0	0	0	0	0	0	0	0	0	0	0	0	0	1	moyen	oui	oui
372	[4-5]	46	F	NN	24Tt144As	As+Tt+	1	100	1	0	0	0	0	0	0	0	0	0	+	100	1	33	1	-	1	19	1	-	1	39	1	0	0	0	1	0	0	31	1	36	1	0	0	1	1	1	moyen	oui	non
373	[2-3]	32	F	NN	6Tt	Tt+	1	100	1	0	0	0	0	0	0	0	0	0	-	0	0	0	0	-	1	37	1	-	0	0	0	0	0	1	0	0	0	0	0	0	0	0	0	1	1	1	faible	oui	oui
374	[4-5]	48	F	NN	N.O	Tt+	1	100	1	0	0	0	0	0	0	0	0	0	-	0	0	0	0	-	1	24	1	-	0	0	0	0	0	1	0	0	0	0	0	0	0	0	0	1	1	1	faible	oui	oui
375	[4-5]	44	M	MCS	16Tt	Gi++Tt+	1	100	1	0	0	0	0	0	0	0	0	0	-	0	1	33	1	+	1	27	1	-	0	0	0	0	0	0	1	37	1	37	1	0	0	0	0	1	1	1	moyen	oui	non
376	[2-3]	30	M	MCS	N.O	As++	1	0	0	0	0	0	0	0	0	0	0	0	+		1	29	1	-	1	35	1	-	0	0	0	0	1	0	0	0	0	37	1	0	0	37	1	1	1	1	moyen	oui	non
377	[4-5]	57	F	NN	96Tt	Tt+En+++	1	100	1	0	0	0	0	1	0	0	1	0	-	0	0	0	0	-	0	0	0	-	0	0	0	0	0	0	0	0	0	0	0	0	0	0	0	0	1	1	faible	oui	non
378	[2-3]	35	M	NN	48Tt	0	1	100	1	0	0	0	0	0	0	0	0	0	-	0	1	35	1	-	1	22	1	-	0	0	0	0	0	0	1	38	1	0	0	0	0	0	0	1	1	1	faible	oui	non
379	[2-3]	25	F	MCS	48Tt	Tt+	1	100	1	0	0	0	0	0	0	0	0	0	-	0	1	33	1	-	1	34	1	-	0	0	0	0	0	0	1	0	0	37	1	0	0	0	0	1	1	1	moyen	oui	non
380	[2-3]	27	M	MCS	13680As	As++	1	0	0	0	0	0	0	0	0	0	0	0	+	1000	1	30	1	-	0	0	0	-	0	0	0	0	0	0	0	0	0	35	1	34	1	0	0	1	1	1	moyen	oui	non
381	[4-5]	55	M	NN	744Tt	Tt+Ec+Bh+	1	1000	1	0	0	0	1	0	0	0	1	1	-	0	1	37	1	-	1	31	1	-	0	0	0	0	0	0	1	0	0	0	0	0	0	0	0	1	1	1	moyen	oui	non
382	[2-3]	38	F	NN	18Tt	Tt+	1	100	1	0	0	0	0	0	0	0	0	0	-	0	0	0	0	-	0	0	0	-	0	0	0	0	0	0	0	0	0	0	0	0	0	0	0	0	0	1	faible	non	non
383	[4-5]	43	F	NN	N.O	As+++	1	0	0	0	0	0	0	0	0	0	0	0	+		1	34	1	-	0	0	0	-	0	0	0	0	0	0	0	0	0	0	0	0	0	0	0	0	0	1	faible	non	oui
384	[4-5]	57	F	NN	N.O	As++Tt+Gi+	1	100	1	0	0	0	0	0	0	0	0	0	+		1	31	1	+	1	25	1	-	0	0	0	0	0	0	1	0	0	0	0	0	0	0	0	1	1	1	moyen	oui	non
385	[4-5]	51	M	NN	N.O	As+++	1	0	0	0	0	0	0	0	0	0	0	0	+		1	29	1	-	1	36	1	-	0	0	0	0	1	0	0	0	0	0	0	37	1	0	0	1	1	1	moyen	oui	non
386	[2-3]	26	F	NN	0	0	1	0	0	0	0	0	0	0	0	0	0	0	-	0	1	33	1	-	0	0	0	-	0	0	0	0	0	0	0	0	0	37	1	38	1	0	0	1	1	1	moyen	oui	oui
387	[4-5]	50	M	NN	N.O	0	1	0	0	0	0	0	0	0	0	0	0	0	-	0	1	33	1	-	1	26	1	-	0	0	0	0	1	0	0	0	0	0	0	36	1	0	0	1	1	1	moyen	oui	non
388	[4-5]	45	F	MCM	288Tt	Gi+Tt+	1	100	1	0	0	0	0	0	0	0	0	0	-	0	0	0	0	+	0	0	1	-	0	0	0	0	0	1	0	0	0	0	0	0	0	0	0	0	0	1	faible	oui	non
389	[4-5]	47	M	MCM	4560T.t;2352As	As++Tt+++Bh+	1	1000	1	0	0	0	0	0	0	0	0	1	+	100	1	32	1	-	1	35	1	-	0	0	0	0	0	0	1	0	0	37	1	0	0	37	1	1	1	1	moyen	oui	non
390	[4-5]	47	F	MCS	26400As168Tt	As+++	1	100	1	0	0	0	0	0	0	0	0	0	+	1000	1	29	1	-	1	36	1	-	0	0	0	0	0	0	1	36	1	35	1	0	0	0	0	1	1	1	moyen	oui	non
391	[4-5]	48	F	NN	72Tt	Gi++	1	100	1	0	0	0	0	0	0	0	0	0	-	0	1	38	1	+	1	23	1	-	0	0	0	0	0	0	1	0	0	38	1	0	0	0	0	1	1	1	faible	oui	oui
392	[4-5]	56	M	NN	N.O	Eh/d++Tt+	1	100	1	0	0	0	0	0	0	0	0	0	-	0	1	34	1	-	1	35	1	-	0	0	0	0	0	0	1	0	0	0	0	0	0	0	0	0	0	1	faible	oui	non
393	[4-5]	53	M	NN	N.O	0	0	0	0	0	0	0	0	0	0	0	0	0	-	0	0	0	0	-	0	0	0	-	0	0	0	0	0	0	0	0	0	0	0	0	0	0	0	0	0	0	Zéro	zero	oui
394	[4-5]	50	F	NN	264Tt3864As	As++Tt+	1	100	1	0	0	0	0	0	0	0	0	0	+	100	1	37	1	-	0	0	0	-	0	0	0	1	0	0	0	0	0	0	0	0	0	0	0	0	0	1	faible	oui	oui
395	[2-3]	38	M	MCS	N.O	Eha+++Bh+Tt+	1	100	1	0	0	0	0	0	0	1	1	1	-	0	0	0	0	-	0	0	0	-	0	0	0	0	0	0	0	0	0	38	1	0	0	0	0	1	1	1	faible	oui	non
396	[4-5]	48	M	NN	288Tt	Gi;Eh/d;Ec;Tt	1	100	1	0	0	0	1	0	0	0	0	0	-	0	0	0	0	+	1	28	1	+	1	37	1	0	0	1	0	0	0	0	0	0	0	0	0	1	1	1	faible	oui	non
397	[4-5]	48	M	MCS	10584As;744Tt	Bh;As;Tt	1	100	1	0	0	0	0	0	0	0	0	1	+	1000	1	26	1	-	0	0	0	-	0	0	0	1	0	0	0	0	0	0	0	0	0	0	0	0	1	1		oui	non
398	[2-3]	36	M	MCM	2640As;720Tt	As,Tt	1	1000	1	0	0	0	0	0	0	0	0	0	+	100	1	29	1	-	1	32	1	-	1	32	1	0	0	0	1	0	0	0	0	34	1	0	0	1	1	1		oui	non
399	[4-5]	48	F	NN	33600As;1440Tt	As;Tt;Gi	1	100	1	0	0	0	0	0	0	0	0	0	+	1000	1	23	1	-	0	0	0	-	0	0	0	1	0	0	0	37	1	0	0	0	0	0	0	1	1	1	forte	oui	non
400	[2-3]	24	F	NN	N.O	B.h++;As+	1	0	0	0	0	0	0	0	0	0	0	1	+		1	31	1	-	1	26	1	-	0	0	0	0	1	0	0	0	0	0	0	0	0	0	0	0	1	1		oui	oui
401	[4-5]	48	F	NN	216T.t	0	1	100	1	0	0	0	0	0	0	0	0	0	-	0	0	0	0	-	1	24	1	-	0	0	0	0	0	1	0	0	0	0	0	0	0	0	0	0	0	1		oui	non
402	[2-3]	24	F	NN	N.O	As	1	0	0	0	0	0	0	0	0	0	0	0	+		1	24	1	-	1	32	1	-	0	0	0	0	1	0	0	38	1	0	0	0	0	36	1	1	1	1	forte	oui	oui
403	[2-3]	24	F	NN	0	Gi	0	0	0	0	0	0	0	0	0	0	0	0	-	0	0	0	0	+	1	20	1	-	0	0	0	0	0	0	0	0	0	0	0	0	0	0	0	0	0	1		non	non
404	[4-5]	48	F	MCS	N.O	As;Tt;Bh	1	100	1	0	0	0	0	0	0	0	0	1	+		1	24	1	-	1	32	1	-	0	0	0	0	0	0	1	37	1	0	0	0	0	0	0	1	1	1	forte	oui	non
405	[4-5]	48	F	MCM	60000As;1344Tt	As;Tt	1	1000	1	0	0	0	0	0	0	0	0	0	+	10000	1	22	1	-	1	38	1	-	0	0	0	0	0	0	1	0	0	0	0	0	0	0	0	0	0	1	forte	oui	non
406	[2-3]	24	F	MCS	N.O	T.t+	1	100	1	0	0	0	0	0	0	0	0	0	-	0	0	0	0	-	1	29	1	-	0	0	0	0	0	1	0	0	0	0	0	29	1	0	0	1	1	1	faible	oui	non
407	[2-3]	24	F	NN	0	Bh++	1	0	0	0	0	0	0	0	0	0	0	1	-	0	1	35	1	-	1	25	1	-	0	0	0	0	1	0	0	0	0	0	0	0	0	0	0	0	1	1	faible	oui	non
408	[2-3]	24	F	MCS	N.O	T.t+;E.h/d+++;E.c+++	1	100	1	0	0	0	1	0	0	0	1	0	-	0	1	34	1	-	1	37	1	-	0	0	0	0	0	0	1	0	0	0	0	29	1	0	0	1	1	1	faible	oui	non
409	[2-3]	24	F	NN	N.O	0	0	0	0	0	0	0	1	0	0	0	1	0	-	0	0	0	0	-	1	30	1	-	0	0	0	0	0	0	0	0	0	0	0	0	0	0	0	1	1	1	Zéro	non	non
410	[2-3]	24	F	NN	N.O	0	0	0	0	0	0	0	0	0	0	0	0	0	-	0	0	0	0	-	0	0	0	-	0	0	0	0	0	0	0	0	0	0	0	0	0	0	0	0	0	0	Zéro	zero	non
[truncated: 13 more columns]
